# Supplementary material for: Human Social Behavior and Demography Drive Patterns of Fine-Scale Dengue Transmission in Endemic Areas of Colombia
Source: PLoS One. 2015 Dec 14;10(12):e0144451. doi: 10.1371/journal.pone.0144451 (PMC4684369; doi:10.1371/journal.pone.0144451)
Supplement: S1 Code — (ZIP) [file pone.0144451.s002.zip]

Archive with 19 entries (15 files):
- clusterModel/
- clusterModel/cluster/
- clusterModel/clusterSourceCode/
- clusterModel/clusterSourceCode/Doxyfile
- clusterModel/clusterSourceCode/eta.h
- clusterModel/clusterSourceCode/gsl.cpp
- clusterModel/clusterSourceCode/gsl.h
- clusterModel/clusterSourceCode/id.cc
- clusterModel/clusterSourceCode/main.cpp
- clusterModel/clusterSourceCode/param.cpp
- clusterModel/clusterSourceCode/param.h
- clusterModel/clusterSourceCode/results.h
- clusterModel/clusterSourceCode/eta.cpp
- clusterModel/clusterSourceCode/CMakeLists.txt
- clusterModel/clusterSourceCode/README.txt
- clusterModel/input/
- clusterModel/input/armenia_data_AR_ID_26jul2011.csv
- clusterModel/input/houselayoutFachadaClusterFabio28March2012.csv
- clusterModel/input/fachadaCluster5Jun2012.csv
