# Supplementary material for: Human Social Behavior and Demography Drive Patterns of Fine-Scale Dengue Transmission in Endemic Areas of Colombia
Source: PLoS One. 2015 Dec 14;10(12):e0144451. doi: 10.1371/journal.pone.0144451 (PMC4684369; doi:10.1371/journal.pone.0144451)
Supplement: S1 Code — (ZIP) [file pone.0144451.s002.zip › clusterModel/clusterSourceCode/CMakeLists.txt]

# This project has been developed by Harish Padmanabha<harishpadmanabha@gmail.com> and Fabio Correa<facorread@gmail.com>
# This code has been delivered to the Public Library of Science, on February 16, 2015.
# We, the developers, grant you a license to review and modify this source code for your own use.
# We do not grant you license to distribute or publish this program or any derivative work, any of its output, the ideas or algorithms contained within, in any form.
# Anybody who wishes to get a copy of this source code or to get this project under a different license should email the developers directly.

project(dengue)

cmake_minimum_required(VERSION 2.8)
set(Boost_USE_MULTITHREADED ON)

# For Windows, uncomment the following lines and adjust the paths to match your current installation.
# set(BOOST_ROOT "G:/fabio/MinGW" CACHE PATH "Root Boost installation directory")
# set(BOOST_INCLUDEDIR "G:/fabio/MinGW/include/boost" CACHE PATH "Boost include directory")
# set(CMAKE_RC_COMPILER "G:/fabio/MinGW/bin/windres.exe")

find_package(Boost 1.49.0 REQUIRED COMPONENTS date_time system)
include_directories(${Boost_INCLUDE_DIRS})
add_executable(dengue eta.cpp gsl.cpp param.cpp main.cpp)
target_link_libraries(dengue ${Boost_LIBRARIES})

#CMAKE_BUILD_TYPE will be set for each output directory
#set(CMAKE_BUILD_TYPE "Release")
set(CMAKE_BUILD_TYPE "Debug" CACHE STRING "Build type")
set(CMAKE_CXX_FLAGS "--pedantic-errors -Wall -Wextra -Werror -ftabstop=4 -march=native -std=gnu++0x -fshow-column -ftabstop=4 -frounding-math -pipe ${FABIO_CXX_FLAGS}")
set(CMAKE_CXX_FLAGS_DEBUG "-ggdb3 -DDEBUG")
set(CMAKE_CXX_FLAGS_RELEASE "-O3 -DNDEBUG")
set(FABIO_CXX_FLAGS "-Wall -Wextra -Werror -D FABIOID=0" CACHE STRING "C++ flags for the current directory")

# Debug statements
# set(CMAKE_VERBOSE_MAKEFILE ON)
set(CMAKE_EXPORT_COMPILE_COMMANDS ON)
