# Supplementary material for: Human Social Behavior and Demography Drive Patterns of Fine-Scale Dengue Transmission in Endemic Areas of Colombia
Source: PLoS One. 2015 Dec 14;10(12):e0144451. doi: 10.1371/journal.pone.0144451 (PMC4684369; doi:10.1371/journal.pone.0144451)
Supplement: S1 Code — (ZIP) [file pone.0144451.s002.zip › clusterModel/clusterSourceCode/README.txt]

COPYRIGHT

This project has been developed by Harish Padmanabha<harishpadmanabha@gmail.com> and Fabio Correa<facorread@gmail.com>
This code has been delivered to the Public Library of Science, on February 16, 2015.
We, the developers, grant you a license to review and modify this source code for your own use.
We do not grant you license to distribute or publish this program or any derivative work, any of its output, the ideas or algorithms contained within, in any form.
Anybody who wishes to get a copy of this source code or to get this project under a different license should email the developers directly.


COMPUTER REQUIREMENTS

This project has the following minimum requirements:

A standard C++ compiler, such as GCC (gcc.gnu.org) or clang (clang.llvm.org).
cmake build system www.cmake.org
boost libraries www.boost.org


COMPUTER RECOMMENDATIONS:

Run this program using your preferred Linux distribution.

For Windows, we recommend installing MinGW www.mingw.org


BUILDING ON LINUX

On your console, as a regular user, type:

cd cluster
cmake ../clusterSourceCode/
make
./dengue


BUILDING ON WINDOWS

Modify CMakeLists.txt according to the instructions therein.

On your console, type:

cd cluster
cmake ..\clusterSourceCode\
make
dengue.exe

DEVELOPER NOTE

This source code has been filed under Git commit 69c523b6bff338bcf030cd4bcfab6f4b201b64ec dated 2013-02-13. This archive was built on Tuesday, February 10th, 2015.
