# Supplementary material for: Human Social Behavior and Demography Drive Patterns of Fine-Scale Dengue Transmission in Endemic Areas of Colombia
Source: PLoS One. 2015 Dec 14;10(12):e0144451. doi: 10.1371/journal.pone.0144451 (PMC4684369; doi:10.1371/journal.pone.0144451)
Supplement: S1 Code — (ZIP) [file pone.0144451.s002.zip › clusterModel/input/armenia_data_AR_ID_26jul2011.csv]

CIUDAD	ID UNICO	barrio	manzana	parchebarrio	parcheunificado	direccion	tipo de local	Existe	adultos2007	ninos2007	totalH 2007	totalH 2009	age_0	age_1	age_2	age_3	age_4	age_5	age6-10	age11-15	age16-50	age51-60	age61-70	age71-PLUS	menor15_total 2007-2009	mayor15_total 2007-2009	total_humans	age0_2010	age1_2010	age2_2010	age3_2010	age4_2010	age5_2010	age6_2010	age7_2010	age8_2010	age9_2010	age10_2010	age11-15_2010	age16-20_2010	age21-50_2010	age51-60_2010	age61-70_2010	age71plus_2010	menor15_total 2010 ajustado con 2007-2009	mayor15_total 2010 ajustado con 2007-2009	total_humans 2010	Sum_insp (number of times total inspected)	sum positivos1
ARMENIA	AR1	La Fachada	2	1	21	manzana 2 Casa # 1	ferreter�a	1	2	0	2	1	0	0	0	0	0	0	0	0	1	0	0	0	0	1	1	0	0	0	0	0	0	0	0	0	0	0	0	0	2	0	0	0	0	2	2	7	0
ARMENIA	AR2	La Fachada	2	1	21	manzana 2 Casa # 02	vivienda	1	0	0	0	4	0	0	1	0	0	0	0	0	2	1	0	0	1	3	4	0	0	0	0	0	0	0	0	0	0	0	0	0	1	0	1	1	0	3	3	5	0
ARMENIA	AR3	La Fachada	2	1	21	manzana 2 Casa # 03	panader�a	1	0	0	0	0	0	0	0	0	0	0	0	0	0	0	0	0	0	0	0	0	0	0	0	0	0	0	0	0	0	0	0	0	1	0	0	0	0	1	1	7	0
ARMENIA	AR4	La Fachada	2	1	21	manzana 2 Casa # 04	vivienda	1	2	2	4	4	0	0	0	1	0	0	0	0	3	0	0	0	1	3	4	0	0	0	0	1	0	0	0	0	0	0	0	1	2	0	0	0	1	3	4	6	0
ARMENIA	AR5	La Fachada	2	1	21	manzana 2 Casa # 05	vivienda	1	0	0	0	4	0	0	1	0	0	0	0	0	3	0	0	0	1	3	4																		1			3	0
ARMENIA	AR6	La Fachada	2	1	21	manzana 2 Casa # 06	vivienda	1	0	0	0	0	0	0	0	0	0	0	0	0	0	0	0	0	0	0	0	0	0	0	0	1	0	0	0	0	1	0	0	0	1	0	0	0	2	1	3	0	0
ARMENIA	AR7	La Fachada	2	1	21	manzana 2 Casa # 07	vivienda	1	1	0	1	3	0	0	0	0	0	1	1	0	1	0	0	0	2	1	3																		2	0		3	0
ARMENIA	AR8	La Fachada	2	1	21	manzana 2 Casa # 08	vivienda	1	4	0	4	2	0	0	0	0	0	0	0	0	2	0	0	0	0	2	2	0	0	0	0	0	0	0	0	0	0	0	0	0	1	1	0	0	0	2	2	5	0
ARMENIA	AR9	La Fachada	2	1	21	manzana 2 Casa # 09	vivienda	1	1	2	3	4	0	0	1	0	0	0	1	0	2	0	0	0	2	2	4	0	0	0	0	0	1	0	0	0	0	0	0	1	1	0	0	0	1	2	3	5	0
ARMENIA	AR10	La Fachada	2	1	21	manzana 2 Casa # 10	vivienda	1	0	0	0	4	0	0	0	1	0	0	1	0	2	0	0	0	2	2	4	0	0	0	0	1	0	0	0	1	0	0	0	0	2	0	0	0	2	2	4	4	0
ARMENIA	AR11	La Fachada	2	1	21	manzana 2 Casa # 11	vivienda	1	2	1	3	0	0	0	0	0	0	0	0	0	0	0	0	0	1	2	3	0	1	0	0	0	0	0	0	0	0	0	0	0	2	0	0	0	1	2	3	5	0
ARMENIA	AR12	La Fachada	2	1	21	manzana 2 Casa # 12	vivienda	1	0	0	0	6	0	1	0	0	0	0	0	0	5	0	0	0	1	5	6	0	0	1	0	0	0	0	0	0	0	0	0	2	2	0	0	0	1	4	5	2	0
ARMENIA	AR13	La Fachada	2	1	21	manzana 2 Casa # 13	vivienda	1	3	1	4	4	0	0	0	0	0	0	1	0	1	1	1	0	1	3	4	0	0	0	0	0	0	0	0	0	1	0	0	0	2	0	2	0	1	4	5	6	0
ARMENIA	AR14	La Fachada	2	1	21	manzana 2 Casa # 14	vivienda	1	1	0	1	3	0	0	0	0	0	1	0	0	1	1	0	0	1	2	3	0	0	0	0	0	0	1	0	0	0	0	0	0	1	1	0	0	1	2	3	5	0
ARMENIA	AR15	La Fachada	2	1	21	manzana 2 Casa # 15	vivienda	1	0	0	0	4	0	0	0	0	0	0	1	1	2	0	0	0	2	2	4	0	0	0	1	0	0	0	0	0	0	0	2	1	1	0	0	0	3	2	5	5	0
ARMENIA	AR16	La Fachada	2	1	21	manzana 2 Casa # 16	vivienda	1	0	0	0	0	0	0	0	0	0	0	0	0	0	0	0	0	0	2	2	0	0	0	1	0	0	0	1	0	0	0	0	0	2	0	0	0	2	2	4	5	0
ARMENIA	AR17	La Fachada	2	1	21	manzana 2 Casa # 17	vivienda	1	3	1	4	4	0	0	0	0	0	0	0	1	2	1	0	0	1	3	4	1	0	0	0	0	0	0	0	0	0	0	1	0	2	1	0	0	2	3	5	6	0
ARMENIA	AR18	La Fachada	2	1	21	manzana 2 Casa # 18	vivienda	1	1	1	2	0	0	0	0	0	0	0	0	0	0	0	0	0	1	1	2																		1	0		6	0
ARMENIA	AR19	La Fachada	2	1	21	manzana 2 Casa # 19	vivienda	1	0	0	0	0	0	0	0	0	0	0	0	0	0	0	0	0	0	2	2	0	0	0	0	0	0	0	0	0	0	0	0	0	2	0	0	0	0	2	2	3	0
ARMENIA	AR20	La Fachada	2	1	21	manzana 2 Casa # 20	vivienda	1	0	0	0	4	0	0	0	0	0	0	0	1	3	0	0	0	1	3	4																		1	0		3	0
ARMENIA	AR21	La Fachada	2	1	21	manzana 2 Casa # 21	vivienda	1	2	1	3	4	1	0	0	0	0	0	0	1	2	0	0	0	2	2	4	0	1	0	0	0	0	0	0	0	0	0	1	0	2	0	0	0	2	2	4	7	0
ARMENIA	AR22	La Fachada	2	1	21	manzana 2 Casa # 22	vivienda	1	0	0	0	0	0	0	0	0	0	0	0	0	0	0	0	0	0	0	0	0	0	0	0	0	0	1	0	0	0	0	0	0	2	0	0	0	1	2	3	2	0
ARMENIA	AR23	La Fachada	2	1	21	manzana 2 Casa # 23	vivienda	1	0	0	0	0	0	0	0	0	0	0	0	0	0	0	0	0	1	3	4																		1	0		1	0
ARMENIA	AR24	La Fachada	2	1	21	manzana 2 Casa # 24	vivienda	1	2	1	3	2	0	0	0	0	0	0	1	0	1	0	0	0	1	1	2	0	0	0	0	0	0	0	0	1	0	0	0	0	1	0	0	0	1	1	2	5	0
ARMENIA	AR25	La Fachada	7	1	21	manzana 7 Casa # 01	vivienda	1	0	0	0	0	0	0	0	0	0	0	0	0	0	0	0	0	0	0	0	0	0	0	0	0	0	0	0	0	0	0	0	0	1	0	0	0	0	1	1	4	0
ARMENIA	AR26	La Fachada	7	1	21	manzana 7 Casa # 02	vivienda	1	2	2	4	4	0	0	0	0	0	0	0	1	3	0	0	0	1	3	4	0	0	0	0	0	0	0	0	0	0	0	0	0	1	0	0	0	0	1	1	3	0
ARMENIA	AR27	La Fachada	7	1	21	manzana 7 Casa # 03	vivienda	1	1	2	3	3	0	0	0	0	0	0	0	0	3	0	0	0	2	3	5																		2	0		4	0
ARMENIA	AR28	La Fachada	7	1	21	manzana 7 Casa # 04	vivienda	1	1	1	2	2	0	0	0	0	0	0	0	1	1	0	0	0	1	1	2																		1	0		4	0
ARMENIA	AR29	La Fachada	7	1	21	manzana 7 Casa # 05	vivienda	1	2	1	3	3	0	0	0	0	0	0	0	0	1	2	0	0	1	3	4	0	1	0	0	0	0	0	0	0	0	0	0	0	1	0	0	0	1	1	2	6	0
ARMENIA	AR30	La Fachada	7	1	21	manzana 7 Casa # 06	vivienda	1	0	0	0	4	0	0	0	0	0	1	1	0	2	0	0	0	2	2	4	0	0	1	0	0	0	0	0	0	0	0	0	0	1	0	1	1	1	3	4	2	0
ARMENIA	AR31	La Fachada	7	1	21	manzana 7 Casa # 07	vivienda	1	0	0	0	4	0	0	1	0	0	0	1	0	2	0	0	0	2	2	4	0	0	0	0	0	0	0	0	0	0	0	0	1	1	0	0	0	0	2	2	3	0
ARMENIA	AR32	La Fachada	7	1	21	manzana 7 Casa # 08	vivienda	1	0	0	0	3	1	0	0	0	0	0	0	0	2	0	0	0	1	2	3	0	0	0	0	0	0	0	0	0	0	0	0	0	1	0	0	0	0	1	1	4	1
ARMENIA	AR33	La Fachada	7	1	21	manzana 7 Casa # 09	vivienda	1	0	0	0	0	0	0	0	0	0	0	0	0	0	0	0	0	0	3	3	0	0	0	0	0	0	0	0	0	0	0	0	1	2	0	0	0	0	3	3	5	0
ARMENIA	AR34	La Fachada	7	1	21	manzana 7 Casa # 10	vivienda	1	0	0	0	3	0	0	0	0	0	0	1	0	2	0	0	0	1	2	3	0	0	0	0	0	1	0	0	0	0	0	0	0	1	0	0	0	1	1	2	5	0
ARMENIA	AR35	La Fachada	7	1	21	manzana 7 Casa # 11	vivienda	1	2	1	3	3	0	0	0	0	0	0	0	0	2	0	0	1	1	3	4																		1	0		4	0
ARMENIA	AR36	La Fachada	7	1	21	manzana 7 Casa # 12	vivienda	1	1	2	3	0	0	0	0	0	0	0	0	0	0	0	0	0	2	1	3																		2	0		3	0
ARMENIA	AR37	La Fachada	7	1	21	manzana 7 Casa # 13	vivienda	1	3	1	4	2	0	0	0	0	0	0	0	0	1	1	0	0	1	2	3	0	0	0	0	0	0	0	0	0	0	0	0	1	0	1	0	0	0	2	2	5	0
ARMENIA	AR38	La Fachada	7	1	21	manzana 7 Casa # 14	vivienda	1	2	0	2	0	0	0	0	0	0	0	0	0	0	0	0	0	0	2	2	0	0	0	0	0	0	0	0	0	0	0	0	0	3	1	1	0	0	5	5	3	0
ARMENIA	AR39	La Fachada	7	1	21	manzana 7 Casa # 15	vivienda	1	0	0	0	5	0	0	0	0	0	0	1	1	3	0	0	0	2	3	5	0	0	0	0	0	0	0	0	0	1	0	0	2	2	0	0	0	1	4	5	1	0
ARMENIA	AR41	La Fachada	7	1	21	manzana 7 Casa # 16	vivienda	1	4	1	5	10	0	0	0	0	2	0	1	0	4	2	1	0	3	7	10																		3	0		6	0
ARMENIA	AR42	La Fachada	7	1	21	manzana 7 Casa # 17	vivienda	1	2	2	4	5	0	0	0	0	0	0	2	0	3	0	0	0	2	3	5	0	0	0	0	0	0	0	0	0	0	0	1	0	1	0	0	0	1	1	2	3	0
ARMENIA	AR43	La Fachada	7	1	21	manzana 7 Casa # 18	vivienda	1	3	1	4	3	0	0	0	0	0	0	0	2	0	1	0	0	2	1	3																		2	0		2	0
ARMENIA	AR44	La Fachada	7	1	21	manzana 7 Casa # 19	vivienda	1	0	0	0	2	0	0	0	0	0	0	0	0	0	2	0	0	1	2	3	0	0	0	0	0	0	0	0	0	0	0	0	0	0	3	0	0	0	3	3	4	0
ARMENIA	AR45	La Fachada	7	1	21	manzana 7 Casa # 20	vivienda	1	3	0	3	2	0	0	0	0	0	0	0	0	1	1	0	0	0	2	2	0	0	0	0	0	0	0	0	0	0	0	0	0	0	0	1	0	0	1	1	5	0
ARMENIA	AR46	La Fachada	7	1	21	manzana 7 Casa # 21	vivienda	1	0	0	0	4	0	0	0	0	0	0	1	0	2	1	0	0	1	3	4	0	0	0	0	0	0	0	0	0	0	0	0	0	2	0	0	0	0	2	2	5	0
ARMENIA	AR47	La Fachada	7	1	21	manzana 7 Casa # 22	vivienda	1	1	3	4	0	0	0	0	0	0	0	0	0	0	0	0	0	3	1	4	0	0	0	0	0	0	0	0	0	0	0	1	0	2	0	0	0	1	2	3	4	0
ARMENIA	AR48	La Fachada	7	1	21	manzana 7 Casa # 23	vivienda	1	2	0	2	2	0	0	0	0	0	0	0	0	2	0	0	0	0	2	2	0	0	0	0	0	0	0	0	0	0	0	0	0	1	1	0	0	0	2	2	2	0
ARMENIA	AR49	La Fachada	7	1	21	manzana 7 Casa # 24	vivienda	1	4	3	7	6	1	0	0	0	0	0	0	1	4	0	0	0	2	4	6	0	1	0	0	0	0	0	0	0	0	0	0	2	3	0	0	0	1	5	6	6	0
ARMENIA	AR50	La Fachada	7	1	21	manzana 7 Casa # 25	vivienda	1	0	0	0	0	0	0	0	0	0	0	0	0	0	0	0	0	0	0	0	0	0	0	0	0	0	0	0	0	0	0	1	0	0	2	0	0	1	2	3	0	0
ARMENIA	AR51	La Fachada	7	1	21	manzana 7 Casa # 26	vivienda	1	2	2	4	3	0	0	0	0	0	0	0	1	2	0	0	0	1	2	3																		1	0		5	0
ARMENIA	AR52	La Fachada	7	1	21	manzana 7 Casa # 27	vivienda	1	2	3	5	5	0	0	0	0	0	0	1	1	3	0	0	0	2	3	5	0	0	0	0	0	0	0	1	0	0	0	0	2	2	0	0	0	1	4	5	7	0
ARMENIA	AR53	La Fachada	7	1	21	manzana 7 Casa # 28	vivienda	1	3	0	3	3	0	0	0	0	1	0	0	0	2	0	0	0	1	2	3																		1	0		6	0
ARMENIA	AR54	La Fachada	7	1	21	manzana 7 Casa # 29	vivienda	1	2	0	2	0	0	0	0	0	0	0	0	0	0	0	0	0	0	2	2	0	0	0	0	0	0	0	0	0	0	0	0	0	1	0	1	0	0	2	2	5	0
ARMENIA	AR55	La Fachada	7	1	21	manzana 7 Casa # 30	vivienda	1	1	0	1	1	0	0	0	0	0	0	0	0	0	0	0	1	0	1	1	0	0	0	0	1	0	0	0	0	1	0	0	0	2	1	0	0	2	3	5	5	0
ARMENIA	AR56	La Fachada	7	1	21	manzana 7 Casa # 31	vivienda	1	0	0	0	0	0	0	0	0	0	0	0	0	0	0	0	0	1	2	3	0	0	0	0	0	0	0	0	0	0	0	0	0	1	0	0	0	0	1	1	4	0
ARMENIA	AR57	La Fachada	7	1	21	manzana 7 Casa # 32	vivienda	1	0	0	0	3	0	0	0	0	0	0	0	0	2	1	0	0	0	3	3	0	0	0	0	0	0	0	0	0	0	0	1	2	2	0	0	0	1	4	5	0	0
ARMENIA	AR58	La Fachada	7	1	21	manzana 7 Casa # 33	vivienda	1	2	2	4	2	0	0	0	0	0	0	0	1	1	0	0	0	1	1	2	0	0	0	0	0	0	0	0	1	0	0	0	0	2	0	0	0	1	2	3	4	0
ARMENIA	AR59	La Fachada	7	1	21	manzana 7 Casa # 34	vivienda	1	2	2	4	0	0	0	0	0	0	0	0	0	0	0	0	0	2	2	4																		2	0		4	0
ARMENIA	AR60	La Fachada	9	2	22	manzana 9 Casa # 01	vivienda	1	2	0	2	2	0	0	0	0	0	0	0	0	0	1	1	0	1	2	3	0	0	0	0	0	0	0	0	0	0	0	0	0	0	1	1	0	0	2	2	7	0
ARMENIA	AR61	La Fachada	9	2	22	manzana 9 Casa # 02	vivienda	1	2	0	2	2	0	0	0	0	0	0	0	0	0	2	0	0	0	2	2	0	0	0	0	0	0	0	0	0	0	0	0	0	0	2	0	0	0	2	2	7	0
ARMENIA	AR62	La Fachada	9	2	22	manzana 9 Casa # 03	vivienda	1	4	2	6	5	0	0	0	0	0	0	1	1	2	0	1	0	2	3	5	0	0	0	0	0	0	0	0	0	1	0	1	0	1	0	0	0	2	1	3	4	0
ARMENIA	AR63	La Fachada	9	2	22	manzana 9 Casa # 04	vivienda	1	3	1	4	0	0	0	0	0	0	0	0	0	0	0	0	0	1	3	4																		1	0		5	0
ARMENIA	AR64	La Fachada	9	2	22	manzana 9 Casa # 05	vivienda	1	2	2	4	6	0	0	1	0	0	0	0	2	2	1	0	0	3	3	6	0	0	0	0	0	1	0	0	0	0	0	1	1	0	1	0	0	2	2	4	4	0
ARMENIA	AR65	La Fachada	9	2	22	manzana 9 Casa # 06	vivienda	1	2	0	2	2	0	0	0	0	0	0	0	0	1	0	1	0	0	2	2	0	0	0	0	1	0	0	0	0	0	0	0	0	1	0	1	0	1	2	3	3	0
ARMENIA	AR66	La Fachada	9	2	22	manzana 9 Casa # 07	vivienda	1	2	0	2	0	0	0	0	0	0	0	0	0	0	0	0	0	1	2	3																		1	0		5	0
ARMENIA	AR67	La Fachada	9	2	22	manzana 9 Casa # 08	vivienda	1	0	0	0	6	0	0	1	0	0	0	2	1	2	0	0	0	4	2	6	0	0	0	1	0	0	0	0	0	1	0	2	0	1	1	0	0	4	2	6	5	0
ARMENIA	AR68	La Fachada	9	2	22	manzana 9 Casa # 09	vivienda	1	0	0	0	0	0	0	0	0	0	0	0	0	0	0	0	0	0	2	2																		0	2		3	0
ARMENIA	AR69	La Fachada	9	2	22	manzana 9 Casa # 10	vivienda	1	0	0	0	3	0	0	0	0	0	1	0	0	2	0	0	0	1	2	3	0	0	0	0	0	0	0	0	0	1	0	0	0	2	0	0	0	1	2	3	4	0
ARMENIA	AR70	La Fachada	9	2	22	manzana 9 Casa # 11	vivienda	1	2	0	2	0	0	0	0	0	0	0	0	0	0	0	0	0	2	2	4																		2	0		5	1
ARMENIA	AR71	La Fachada	9	2	22	manzana 9 Casa # 12	vivienda	1	0	0	0	0	0	0	0	0	0	0	0	0	0	0	0	0	0	2	2																		0	2		3	0
ARMENIA	AR72	La Fachada	9	2	22	manzana 9 Casa # 13	vivienda	1	2	1	3	2	0	0	0	0	0	0	0	0	1	1	0	0	1	2	3	0	0	0	0	0	0	0	0	0	0	0	1	0	1	0	0	0	1	1	2	5	0
ARMENIA	AR73	La Fachada	9	2	22	manzana 9 Casa # 14	vivienda	1	3	2	5	5	0	0	0	0	0	0	0	1	2	1	0	1	1	4	5	0	0	0	0	0	0	0	0	0	0	0	1	1	1	0	1	1	1	4	5	6	2
ARMENIA	AR74	La Fachada	9	2	22	manzana 9 Casa # 15	vivienda	1	0	0	0	0	0	0	0	0	0	0	0	0	0	0	0	0	1	2	3	0	0	0	0	0	0	0	0	0	1	0	1	0	2	0	0	0	2	2	4	5	0
ARMENIA	AR75	La Fachada	9	2	22	manzana 9 Casa # 16	vivienda	1	0	0	0	2	0	0	0	0	0	0	0	0	2	0	0	0	0	2	2																		0	2		2	0
ARMENIA	AR76	La Fachada	9	2	22	manzana 9 Casa # 17	vivienda	1	4	1	5	0	0	0	0	0	0	0	0	0	0	0	0	0	1	4	5																		1	0		6	1
ARMENIA	AR77	La Fachada	9	2	22	manzana 9 Casa # 18	vivienda	1	2	1	3	3	0	0	0	0	0	0	0	0	3	0	0	0	1	3	4	0	0	0	0	0	0	0	0	0	0	0	0	1	2	0	0	0	0	3	3	7	0
ARMENIA	AR78	La Fachada	9	2	22	manzana 9 Casa # 19	vivienda	1	2	2	4	8	0	0	0	0	0	1	0	2	5	0	0	0	3	5	8	0	0	0	0	0	0	0	0	0	0	0	1	1	2	0	0	0	1	3	4	7	0
ARMENIA	AR79	La Fachada	9	2	22	manzana 9 Casa # 20	vivienda	1	2	2	4	0	0	0	0	0	0	0	0	0	0	0	0	0	2	2	4	0	0	0	0	0	0	0	0	0	0	0	0	0	1	0	0	1	0	2	2	6	0
ARMENIA	AR80	La Fachada	9	2	22	manzana 9 Casa # 21	vivienda	1	2	0	2	3	0	0	0	0	0	0	0	1	1	0	1	0	1	2	3	0	0	0	0	0	0	0	0	0	0	0	0	0	1	0	2	0	0	3	3	7	0
ARMENIA	AR81	La Fachada	9	2	22	manzana 9 Casa # 22	vivienda	1	2	2	4	4	0	1	0	0	0	0	0	0	3	0	0	0	1	3	4	0	0	1	0	0	0	0	0	0	0	0	0	1	1	0	0	0	1	2	3	7	0
ARMENIA	AR82	La Fachada	9	2	22	manzana 9 Casa # 23	vivienda	1	0	0	0	6	0	0	0	0	0	1	2	1	2	0	0	0	4	2	6	0	0	0	0	0	0	0	0	0	0	0	0	0	0	0	1	0	0	1	1	5	0
ARMENIA	AR83	La Fachada	9	2	22	manzana 9 Casa # 24	vivienda	1	0	0	0	3	0	0	0	0	0	1	0	0	2	0	0	0	1	2	3	0	0	0	0	0	0	0	0	0	0	0	0	0	2	0	0	0	0	2	2	5	0
ARMENIA	AR84	La Fachada	9	2	22	manzana 9 Casa # 25	vivienda	1	3	2	5	2	0	0	0	0	0	0	0	1	1	0	0	0	1	1	2	0	0	0	0	0	0	0	0	0	0	0	0	0	1	1	0	1	0	3	3	6	0
ARMENIA	AR85	La Fachada	9	2	22	manzana 9 Casa # 26	vivienda	1	0	0	0	3	0	0	0	0	0	0	1	0	1	0	0	1	1	2	3																		1	0		3	1
ARMENIA	AR86	La Fachada	9	2	22	manzana 9 Casa # 27	vivienda	1	0	0	0	4	0	0	0	0	0	0	0	1	2	1	0	0	1	3	4																		1	0		2	0
ARMENIA	AR87	La Fachada	9	2	22	manzana 9 Casa # 28	vivienda	1	2	2	4	4	0	0	0	0	0	0	2	0	2	0	0	0	2	2	4	0	0	0	0	0	0	0	0	0	0	0	0	0	1	1	0	0	0	2	2	2	0
ARMENIA	AR88	La Fachada	9	2	22	manzana 9 Casa # 29	vivienda	1	0	0	0	5	0	0	0	0	0	0	0	2	1	1	1	0	2	3	5	0	0	0	0	0	0	0	0	0	0	0	1	1	1	1	0	0	1	3	4	4	0
ARMENIA	AR89	La Fachada	9	2	22	manzana 9 Casa # 30	vivienda	1	0	0	0	3	0	0	0	0	0	0	1	0	2	0	0	0	1	2	3																		1	0		6	0
ARMENIA	AR90	La Fachada	9	2	22	manzana 9 Casa # 31	vivienda	1	0	0	0	1	0	0	0	0	0	0	0	0	0	0	1	0	1	1	2																		1	0		2	0
ARMENIA	AR91	La Fachada	9	2	22	manzana 9 Casa # 32	vivienda	1	3	1	4	3	0	0	0	0	0	0	0	1	2	0	0	0	1	2	3																		1	0		6	0
ARMENIA	AR92	La Fachada	13	2	22	manzana 13 Casa # 01	vivienda	1	2	3	5	5	1	0	1	0	0	0	0	0	2	1	0	0	2	3	5	1	0	1	0	0	0	0	0	0	0	0	0	0	2	1	0	0	2	3	5	6	2
ARMENIA	AR93	La Fachada	13	2	22	manzana 13 Casa # 02	vivienda	1	1	0	1	3	0	0	0	0	0	0	0	1	2	0	0	0	1	2	3	0	0	0	0	0	0	0	0	0	0	0	0	1	3	0	0	0	0	4	4	3	0
ARMENIA	AR94	La Fachada	13	2	22	manzana 13 Casa # 03	vivienda	1	4	0	4	6	0	1	0	0	0	0	0	0	3	1	0	1	1	5	6	0	0	0	0	0	0	0	0	0	0	0	0	0	4	0	0	1	0	5	5	7	1
ARMENIA	AR95	La Fachada	13	2	22	manzana 13 Casa # 04	vivienda	1	3	0	3	2	0	0	0	0	0	0	0	1	1	0	0	0	1	1	2	0	0	0	0	0	0	0	0	0	0	0	0	0	1	1	0	1	0	3	3	6	0
ARMENIA	AR96	La Fachada	13	2	22	manzana 13 Casa # 05	vivienda	1	3	1	4	2	0	0	0	0	0	0	0	0	2	0	0	0	1	2	3	0	0	0	0	0	0	0	0	0	0	0	1	1	2	0	0	0	1	3	4	5	0
ARMENIA	AR97	La Fachada	13	2	22	manzana 13 Casa # 06	vivienda	1	3	0	3	2	0	0	0	0	0	0	0	0	1	1	0	0	0	2	2	0	0	0	0	0	0	0	0	0	0	0	0	0	1	1	0	0	0	2	2	7	0
ARMENIA	AR98	La Fachada	13	2	22	manzana 13 Casa # 07	vivienda	1	3	2	5	6	0	0	0	1	0	0	0	1	3	1	0	0	2	4	6	0	0	0	0	0	0	0	0	0	0	0	0	0	2	1	0	0	0	3	3	7	0
ARMENIA	AR99	La Fachada	13	2	22	manzana 13 Casa # 08	vivienda	1	3	1	4	4	0	0	0	0	0	0	0	0	2	2	0	0	1	4	5	1	0	0	0	0	0	0	0	0	0	0	0	1	2	2	0	0	1	5	6	5	0
ARMENIA	AR100	La Fachada	13	2	22	manzana 13 Casa # 09	vivienda	1	0	0	0	0	0	0	0	0	0	0	0	0	0	0	0	0	0	0	0	0	0	0	0	0	0	0	1	0	0	0	0	0	2	0	0	0	1	2	3	1	1
ARMENIA	AR101	La Fachada	13	2	22	manzana 13 Casa # 10	vivienda	1	0	0	0	2	0	0	0	0	0	0	0	0	0	0	0	2	3	2	5	0	0	0	0	0	0	0	0	0	0	0	0	0	2	0	0	0	0	2	2	4	0
ARMENIA	AR102	La Fachada	13	2	22	manzana 13 Casa # 11	vivienda	1	0	0	0	0	0	0	0	0	0	0	0	0	0	0	0	0	0	0	0																		0	0		0	0
ARMENIA	AR103	La Fachada	13	2	22	manzana 13 Casa # 12	vivienda	1	0	0	0	3	0	0	0	0	0	0	0	1	2	0	0	0	1	2	3	1	0	0	0	0	0	0	0	0	0	0	0	0	1	0	0	0	1	1	2	1	1
ARMENIA	AR104	La Fachada	13	2	22	manzana 13 Casa # 13	vivienda	1	4	3	7	0	0	0	0	0	0	0	0	0	0	0	0	0	3	4	7	0	0	0	0	0	1	0	0	0	0	0	1	1	2	0	0	0	2	3	5	5	0
ARMENIA	AR105	La Fachada	13	2	22	manzana 13 Casa # 14	vivienda	1	0	0	0	0	0	0	0	0	0	0	0	0	0	0	0	0	0	0	0	0	0	0	0	0	0	0	0	0	0	1	0	0	1	1	0	0	1	2	3	0	0
ARMENIA	AR106	La Fachada	13	2	22	manzana 13 Casa # 15	vivienda	1	0	0	0	2	0	0	0	0	0	0	0	0	1	1	0	0	0	2	2	0	0	0	0	0	0	0	0	0	0	0	0	0	1	1	0	0	0	2	2	3	0
ARMENIA	AR107	La Fachada	13	2	22	manzana 13 Casa # 16	vivienda	1	3	1	4	2	0	0	0	0	0	0	0	0	1	1	0	0	1	2	3	0	0	0	0	0	0	0	0	0	0	0	0	0	1	1	0	1	0	3	3	6	0
ARMENIA	AR108	La Fachada	13	2	22	manzana 13 Casa # 17	vivienda	1	3	0	3	3	0	0	0	0	0	0	0	0	1	1	1	0	0	3	3	0	0	0	0	1	0	0	0	0	0	0	0	1	2	1	0	0	1	4	5	7	0
ARMENIA	AR109	La Fachada	13	2	22	manzana 13 Casa # 18	vivienda	1	3	1	4	4	0	0	0	0	0	0	0	0	4	0	0	0	1	4	5																		1	0		7	0
ARMENIA	AR110	La Fachada	13	2	22	manzana 13 Casa # 19	vivienda	1	2	0	2	1	0	0	0	0	0	0	0	0	0	1	0	0	0	1	1	0	0	0	0	0	0	0	0	0	0	0	0	0	0	0	1	0	0	1	1	7	0
ARMENIA	AR111	La Fachada	14	2	22	manzana 14 Casa # 01	vivienda	1	3	2	5	4	0	0	1	0	0	0	0	1	2	0	0	0	2	2	4	0	1	0	0	0	0	1	0	1	0	0	0	0	2	0	0	0	3	2	5	7	0
ARMENIA	AR112	La Fachada	14	2	22	manzana 14 Casa # 02	vivienda	1	0	0	0	4	1	0	0	0	0	0	0	0	1	1	1	0	1	3	4	0	1	0	0	0	0	0	0	0	0	0	0	1	0	1	0	0	1	2	3	3	0
ARMENIA	AR113	La Fachada	14	2	22	manzana 14 Casa # 03	vivienda	1	2	2	4	4	0	0	0	0	0	0	0	0	4	0	0	0	2	4	6	0	0	0	0	0	0	0	0	0	0	0	0	2	3	0	0	0	0	5	5	7	0
ARMENIA	AR114	La Fachada	14	2	22	manzana 14 Casa # 04	vivienda	1	0	0	0	1	0	0	0	0	0	0	0	0	1	0	0	0	1	1	2	0	0	0	0	0	0	0	0	0	0	0	0	0	2	0	0	0	0	2	2	4	0
ARMENIA	AR115	La Fachada	14	2	22	manzana 14 Casa # 05	vivienda	1	0	0	0	0	0	0	0	0	0	0	0	0	0	0	0	0	0	0	0	0	0	0	0	0	0	0	0	0	0	0	0	0	3	0	0	0	0	3	3	0	1
ARMENIA	AR116	La Fachada	14	2	22	manzana 14 Casa # 06	vivienda	1	4	1	5	3	0	0	0	0	0	0	0	0	1	0	1	1	1	3	4	0	0	0	0	0	0	0	0	0	0	0	0	0	1	0	1	1	0	3	3	7	0
ARMENIA	AR117	La Fachada	14	2	22	manzana 14 Casa # 07	vivienda	1	2	1	3	3	0	0	0	1	0	0	0	0	2	0	0	0	1	2	3	0	0	0	0	1	0	1	0	0	0	0	0	1	1	0	0	0	2	2	4	6	0
ARMENIA	AR118	La Fachada	14	2	22	manzana 14 Casa # 08	vivienda	1	4	2	6	2	0	0	0	0	0	0	0	0	0	2	0	0	2	2	4	0	0	0	0	0	0	0	0	0	0	0	0	0	0	2	0	0	0	2	2	5	1
ARMENIA	AR119	La Fachada	14	2	22	manzana 14 Casa # 09	vivienda	1	2	1	3	1	0	0	0	0	0	0	0	0	0	0	0	1	1	1	2																		1	0		4	0
ARMENIA	AR120	La Fachada	14	2	22	manzana 14 Casa # 10	vivienda	1	2	2	4	4	0	0	0	0	0	0	0	1	3	0	0	0	1	3	4	0	0	0	0	0	0	0	0	0	0	0	0	1	3	0	0	0	0	4	4	6	0
ARMENIA	AR121	La Fachada	14	2	22	manzana 14 Casa # 11	vivienda	1	6	3	9	2	0	0	0	0	0	0	0	1	1	0	0	0	1	1	2	0	0	1	0	0	0	0	1	0	0	0	0	0	2	0	0	0	2	2	4	5	0
ARMENIA	AR122	La Fachada	14	2	22	manzana 14 Casa # 12	vivienda	1	2	1	3	0	0	0	0	0	0	0	0	0	0	0	0	0	1	2	3																		1	0		4	0
ARMENIA	AR123	La Fachada	14	2	22	manzana 14 Casa # 13	vivienda	1	0	0	0	3	1	0	0	0	0	0	0	0	2	0	0	0	1	2	3	0	1	0	0	0	0	0	0	0	0	0	0	0	1	0	0	0	1	1	2	5	0
ARMENIA	AR124	La Fachada	14	2	22	manzana 14 Casa # 14	vivienda	1	1	1	2	3	0	0	0	0	0	0	0	1	0	1	1	0	1	2	3																		1	0		3	0
ARMENIA	AR125	La Fachada	14	2	22	manzana 14 Casa # 15	vivienda	1	2	0	2	0	0	0	0	0	0	0	0	0	0	0	0	0	0	2	2																		0	2		4	0
ARMENIA	AR126	La Fachada	14	2	22	manzana 14 Casa # 16	vivienda	1	4	1	5	3	0	0	0	0	0	0	1	0	2	0	0	0	1	2	3																		1	0		2	0
ARMENIA	AR127	La Fachada	14	2	22	manzana 14 Casa # 17	vivienda	1	2	1	3	3	0	0	0	0	0	0	0	1	2	0	0	0	1	2	3	0	0	0	0	0	0	0	0	0	0	0	1	0	2	0	0	0	1	2	3	5	0
ARMENIA	AR128	La Fachada	14	2	22	manzana 14 Casa # 18	vivienda	1	1	1	2	3	0	0	0	0	0	0	0	0	1	2	0	0	1	3	4	0	0	0	0	0	0	0	0	0	0	0	0	1	0	1	0	0	0	2	2	5	0
ARMENIA	AR129	La Fachada	14	2	22	manzana 14 Casa # 19	vivienda	1	3	0	3	0	0	0	0	0	0	0	0	0	0	0	0	0	1	3	4	0	0	0	0	0	0	0	0	0	0	0	0	1	1	0	0	0	0	2	2	7	0
ARMENIA	AR130	La Fachada	14	2	22	manzana 14 Casa # 20	vivienda	1	0	0	0	4	0	0	0	0	0	0	1	0	2	0	0	1	1	3	4																		1	0		4	1
ARMENIA	AR131	La Fachada	14	2	22	manzana 14 Casa # 21	vivienda	1	2	2	4	5	0	0	1	0	0	0	1	1	2	0	0	0	3	2	5	0	0	0	1	0	0	0	0	0	1	0	0	1	1	0	0	0	2	2	4	6	0
ARMENIA	AR132	La Fachada	14	2	22	manzana 14 Casa # 22	vivienda	1	0	0	0	3	0	0	0	0	0	0	1	1	1	0	0	0	2	1	3	0	0	0	0	0	0	0	0	0	0	1	1	0	2	0	0	0	2	2	4	4	0
ARMENIA	AR133	La Fachada	14	2	22	manzana 14 Casa # 23	vivienda	1	2	4	6	4	0	0	0	0	0	0	0	0	2	0	2	0	4	4	8																		4	0		3	0
ARMENIA	AR134	La Fachada	18	3	23	manzana 18 Casa # 01	vivienda	1	0	0	0	2	0	0	0	0	0	0	0	0	1	0	0	1	1	2	3	0	0	0	0	0	0	0	0	0	0	0	1	1	2	0	0	0	1	3	4	5	0
ARMENIA	AR135	La Fachada	18	3	23	manzana 18 Casa # 02	vivienda	1	2	2	4	7	0	0	0	0	0	0	0	1	4	1	0	1	1	6	7	1	1	0	0	0	0	0	0	0	0	0	0	1	2	0	0	0	2	3	5	5	0
ARMENIA	AR136	La Fachada	18	3	23	manzana 18 Casa # 03	vivienda	1	4	1	5	0	0	0	0	0	0	0	0	0	0	0	0	0	1	4	5	0	0	0	0	0	0	0	0	0	0	0	0	0	3	0	0	0	0	3	3	7	0
ARMENIA	AR137	La Fachada	18	3	23	manzana 18 Casa # 04	vivienda	1	2	1	3	3	0	0	0	0	0	0	0	0	0	0	3	0	1	3	4	0	0	0	0	0	0	0	0	0	0	0	0	0	0	0	2	0	0	2	2	7	0
ARMENIA	AR138	La Fachada	18	3	23	manzana 18 Casa # 05	vivienda	1	2	1	3	0	0	0	0	0	0	0	0	0	0	0	0	0	1	2	3																		1	0		6	0
ARMENIA	AR139	La Fachada	18	3	23	manzana 18 Casa # 06	vivienda	1	3	3	6	10	1	0	1	0	0	0	1	1	5	0	0	1	4	6	10	0	0	1	0	0	0	0	0	0	0	0	0	1	3	0	0	0	1	4	5	6	0
ARMENIA	AR140	La Fachada	18	3	23	manzana 18 Casa # 07	vivienda	1	6	1	7	6	0	0	0	0	1	0	1	0	4	0	0	0	2	4	6	0	0	0	0	0	0	0	0	0	0	1	0	0	3	0	0	0	1	3	4	6	1
ARMENIA	AR141	La Fachada	18	3	23	manzana 18 Casa # 08	vivienda	1	4	2	6	7	0	0	0	0	0	0	1	0	4	0	1	1	1	6	7	0	0	0	0	0	0	0	0	0	0	0	0	0	2	0	1	0	0	3	3	6	0
ARMENIA	AR142	La Fachada	21	3	23	manzana 21 Casa # 01	vivienda	1	4	0	4	5	0	0	0	0	0	0	0	0	4	0	0	1	0	5	5																		0	5		5	1
ARMENIA	AR143	La Fachada	21	3	23	manzana 21 Casa # 02	vivienda	1	2	2	4	0	0	0	0	0	0	0	0	0	0	0	0	0	2	2	4	0	0	0	0	0	0	0	0	0	0	0	2	0	2	0	0	0	2	2	4	5	0
ARMENIA	AR144	La Fachada	21	3	23	manzana 21 Casa # 03	vivienda	1	1	1	2	0	0	0	0	0	0	0	0	0	0	0	0	0	1	1	2																		1	0		4	0
ARMENIA	AR145	La Fachada	21	3	23	manzana 21 Casa # 04	vivienda	1	2	2	4	5	0	0	0	0	0	0	0	0	3	0	0	2	2	5	7	0	0	0	0	0	0	0	0	0	0	0	0	2	0	0	0	2	0	4	4	7	1
ARMENIA	AR146	La Fachada	21	3	23	manzana 21 Casa # 05	vivienda	1	0	0	0	0	0	0	0	0	0	0	0	0	0	0	0	0	3	7	10																		3	0		3	0
ARMENIA	AR147	La Fachada	21	3	23	manzana 21 Casa # 06	vivienda	1	0	0	0	3	0	0	0	0	0	0	0	0	3	0	0	0	1	3	4																		1	0		5	0
ARMENIA	AR148	La Fachada	21	3	23	manzana 21 Casa # 07	vivienda	1	0	0	0	5	0	0	0	0	0	0	1	0	2	1	1	0	1	4	5	0	0	0	0	0	0	0	0	0	0	0	0	0	1	0	2	0	0	3	3	3	0
ARMENIA	AR149	La Fachada	21	3	23	manzana 21 Casa # 08	vivienda	1	2	1	3	4	0	0	0	0	1	0	1	0	2	0	0	0	2	2	4	0	0	0	0	0	0	0	0	0	0	0	0	0	2	0	0	0	0	2	2	7	0
ARMENIA	AR150	La Fachada	21	3	23	manzana 21 Casa # 09	vivienda	1	0	0	0	2	0	0	0	0	0	0	0	0	2	0	0	0	1	2	3	0	0	1	0	0	0	0	0	0	0	0	0	1	2	0	0	0	1	3	4	3	0
ARMENIA	AR151	La Fachada	21	3	23	manzana 21 Casa # 10	vivienda	1	2	0	2	0	0	0	0	0	0	0	0	0	0	0	0	0	0	2	2	0	0	0	0	0	0	0	0	0	0	0	0	0	2	0	0	0	0	2	2	4	0
ARMENIA	AR152	La Fachada	21	3	23	manzana 21 Casa # 11	vivienda	1	3	1	4	5	0	1	0	0	1	0	0	0	3	0	0	0	2	3	5	0	0	0	0	0	0	0	0	0	0	1	0	0	2	0	0	0	1	2	3	7	0
ARMENIA	AR153	La Fachada	21	3	23	manzana 21 Casa # 12	vivienda	1	0	0	0	6	0	0	0	0	0	0	5	0	1	0	0	0	5	1	6	0	0	1	0	0	1	0	0	0	0	0	0	0	2	0	0	0	2	2	4	5	0
ARMENIA	AR154	La Fachada	21	3	23	manzana 21 Casa # 13	vivienda	1	3	0	3	6	0	0	0	0	0	1	1	0	3	1	0	0	2	4	6	0	0	0	0	0	0	0	1	0	0	0	1	0	2	1	0	0	2	3	5	7	1
ARMENIA	AR155	La Fachada	21	3	23	manzana 21 Casa # 14	vivienda	1	3	0	3	4	0	0	0	0	1	0	0	1	2	0	0	0	2	2	4	0	0	0	0	1	0	0	0	0	0	0	1	0	5	0	0	0	2	5	7	7	2
ARMENIA	AR156	La Fachada	21	3	23	manzana 21 Casa # 15	Hogar Infantil	1	0	0	0	5	0	0	0	0	0	0	1	1	2	0	1	0	2	3	5	0	0	0	0	0	0	0	0	1	0	0	1	0	1	0	1	0	2	2	4	6	0
ARMENIA	AR157	La Fachada	21	3	23	manzana 21 Casa # 16	vivienda	1	3	4	7	3	1	0	0	0	0	0	0	0	2	0	0	0	1	2	3	0	0	0	0	0	0	0	0	0	0	0	1	1	1	1	0	0	1	3	4	5	1
ARMENIA	AR158	La Fachada	21	3	23	manzana 21 Casa # 17	vivienda	1	0	0	0	2	0	0	0	0	0	0	0	0	0	1	1	0	0	2	2	0	0	0	0	0	0	0	0	0	0	0	0	0	0	1	0	1	0	2	2	5	0
ARMENIA	AR159	La Fachada	21	3	23	manzana 21 Casa # 18	vivienda	1	0	0	0	5	0	0	0	1	0	0	0	1	2	1	0	0	2	3	5	2	0	0	0	0	0	0	0	0	0	0	0	0	4	0	0	0	2	4	6	3	1
ARMENIA	AR160	La Fachada	21	3	23	manzana 21 Casa # 19	vivienda	1	4	0	4	3	0	0	0	0	1	0	0	0	2	0	0	0	1	2	3	0	0	0	0	0	1	0	0	0	0	0	0	0	2	0	0	0	1	2	3	5	0
ARMENIA	AR161	La Fachada	21	3	23	manzana 21 Casa # 20	vivienda	1	0	0	0	1	0	0	0	0	0	0	0	1	0	0	0	0	1	2	3	0	0	0	1	0	0	0	0	0	0	0	0	1	2	0	0	0	1	3	4	6	1
ARMENIA	AR162	La Fachada	21	3	23	manzana 21 Casa # 21	vivienda	1	0	0	0	4	0	0	0	0	0	0	1	0	3	0	0	0	1	3	4	0	0	0	0	0	0	0	0	0	1	0	0	0	2	0	0	0	1	2	3	5	1
ARMENIA	AR163	La Fachada	21	3	23	manzana 21 Casa # 22	vivienda	1	0	0	0	2	0	0	0	0	0	0	0	0	0	1	1	0	0	2	2	0	0	0	0	0	0	0	0	0	0	0	0	0	0	0	1	0	0	1	1	5	1
ARMENIA	AR164	La Fachada	21	3	23	manzana 21 Casa # 23	vivienda	1	2	1	3	2	0	0	0	0	0	0	0	0	2	0	0	0	1	2	3	0	0	0	0	0	0	0	0	0	0	0	0	1	1	0	0	0	0	2	2	5	0
ARMENIA	AR165	La Fachada	21	3	23	manzana 21 Casa # 24	vivienda	1	2	1	3	3	0	0	0	0	0	0	1	0	2	0	0	0	1	2	3																		1	0		6	1
ARMENIA	AR166	La Fachada	21	3	23	manzana 21 Casa # 25	vivienda	1	4	2	6	0	0	0	0	0	0	0	0	0	0	0	0	0	2	4	6	0	0	0	0	0	0	0	1	0	0	0	0	0	2	0	0	0	1	2	3	6	1
ARMENIA	AR167	La Fachada	21	3	23	manzana 21 Casa # 26	vivienda	1	0	0	0	0	0	0	0	0	0	0	0	0	0	0	0	0	0	0	0	0	1	0	0	0	0	0	0	0	0	0	1	1	1	0	0	0	2	2	4	4	0
ARMENIA	AR168	La Fachada	21	3	23	manzana 21 Casa # 27	vivienda	1	5	1	6	7	1	0	0	0	0	0	1	0	5	0	0	0	2	5	7	0	1	0	0	0	0	0	0	0	1	0	0	0	3	0	0	0	2	3	5	6	1
ARMENIA	AR169	La Fachada	21	3	23	manzana 21 Casa # 28	vivienda	1	3	0	3	3	0	0	0	0	0	0	0	0	2	1	0	0	0	3	3																		0	3		7	0
ARMENIA	AR170	La Fachada	21	3	23	manzana 21 Casa # 29	vivienda	1	2	2	4	4	0	0	0	0	0	0	0	1	3	0	0	0	1	3	4	0	0	0	0	0	0	0	0	0	0	0	0	2	2	0	0	0	0	4	4	6	1
ARMENIA	AR171	La Fachada	21	3	23	manzana 21 Casa # 30	vivienda	1	2	2	4	4	0	0	0	0	0	0	0	2	0	2	0	0	2	2	4	0	0	0	0	0	0	0	0	0	0	0	2	0	0	1	0	0	2	1	3	6	0
ARMENIA	AR172	La Fachada	21	3	23	manzana 21 Casa # 31	vivienda	1	3	1	4	5	0	0	0	0	0	0	0	0	3	0	2	0	1	5	6	0	0	0	0	0	0	0	0	0	0	0	0	1	1	0	1	0	0	3	3	7	0
ARMENIA	AR173	La Fachada	21	3	23	manzana 21 Casa # 32	vivienda	1	2	1	3	4	1	0	0	0	0	1	0	0	2	0	0	0	2	2	4	0	0	1	0	0	0	1	0	0	0	0	0	0	2	0	0	0	2	2	4	6	0
ARMENIA	AR174	La Fachada	21	3	23	manzana 21 Casa # 33	vivienda	1	0	0	0	6	0	0	0	0	0	1	1	0	3	1	0	0	2	4	6	0	0	0	0	1	0	0	0	0	0	0	2	0	2	0	0	0	3	2	5	4	0
ARMENIA	AR175	La Fachada	21	3	23	manzana 21 Casa # 34	vivienda	1	3	1	4	5	0	0	0	1	0	1	0	1	2	0	0	0	3	2	5																		3	0		6	1
ARMENIA	AR176	La Fachada	22	3	23	manzana 22 Casa # 01	vivienda	1	4	0	4	3	0	0	0	0	0	0	0	0	3	0	0	0	0	3	3	0	0	0	0	0	0	0	0	0	0	0	0	0	2	0	0	0	0	2	2	6	0
ARMENIA	AR177	La Fachada	22	3	23	manzana 22 Casa # 02	vivienda	1	0	0	0	3	0	0	0	0	0	0	1	0	2	0	0	0	1	2	3																		1	0		6	0
ARMENIA	AR178	La Fachada	22	3	23	manzana 22 Casa # 03	vivienda	1	2	1	3	3	0	0	0	0	0	0	0	1	2	0	0	0	1	2	3	0	0	0	0	0	0	0	0	0	0	0	1	0	2	0	0	0	1	2	3	4	0
ARMENIA	AR179	La Fachada	22	3	23	manzana 22 Casa # 04	vivienda	1	3	1	4	3	0	0	0	0	0	0	0	1	2	0	0	0	1	2	3																		1	0		6	0
ARMENIA	AR180	La Fachada	22	3	23	manzana 22 Casa # 05	vivienda	1	0	0	0	5	0	0	0	0	0	0	2	1	2	0	0	0	3	2	5	0	0	0	0	0	1	0	0	0	0	0	0	0	2	0	0	0	1	2	3	2	1
ARMENIA	AR181	La Fachada	22	3	23	manzana 22 Casa # 06	vivienda	1	1	0	1	2	0	0	0	0	0	0	0	0	1	1	0	0	0	2	2	0	0	0	0	0	0	0	0	0	0	0	1	0	2	0	0	0	1	2	3	7	1
ARMENIA	AR182	La Fachada	22	3	23	manzana 22 Casa # 07	vivienda	1	0	0	0	3	0	0	0	0	0	0	0	1	2	0	0	0	1	2	3	0	0	0	0	0	0	0	0	0	0	0	1	0	2	0	0	0	1	2	3	5	0
ARMENIA	AR183	La Fachada	22	3	23	manzana 22 Casa # 08	vivienda	1	1	1	2	2	0	0	0	0	0	0	0	0	2	0	0	0	1	2	3																		1	0		5	1
ARMENIA	AR184	La Fachada	22	3	23	manzana 22 Casa # 09	vivienda	1	4	1	5	4	0	0	0	0	0	0	2	0	2	0	0	0	2	2	4	0	0	0	0	0	0	0	0	1	0	1	0	0	1	0	0	0	2	1	3	5	0
ARMENIA	AR185	La Fachada	22	3	23	manzana 22 Casa # 10	vivienda	1	0	0	0	3	0	0	1	0	0	0	1	0	1	0	0	0	2	1	3	0	0	0	0	0	0	0	0	0	0	0	1	1	3	0	0	0	1	4	5	5	0
ARMENIA	AR186	La Fachada	22	3	23	manzana 22 Casa # 11	vivienda	1	0	0	0	4	0	0	0	0	0	0	0	2	2	0	0	0	2	2	4	0	0	0	0	0	0	0	0	0	0	0	1	2	1	0	0	0	1	3	4	6	0
ARMENIA	AR187	La Fachada	22	3	23	manzana 22 Casa # 12	vivienda	1	3	2	5	7	0	0	0	0	0	0	0	2	5	0	0	0	2	5	7	0	0	0	0	0	0	0	0	0	0	0	0	0	0	2	0	0	0	2	2	6	1
ARMENIA	AR188	La Fachada	22	3	23	manzana 22 Casa # 13	vivienda	1	4	2	6	4	0	0	0	0	0	0	0	2	1	1	0	0	2	2	4	0	0	0	0	0	0	0	0	0	0	0	2	0	1	1	0	0	2	2	4	6	0
ARMENIA	AR189	La Fachada	22	3	23	manzana 22 Casa # 14	vivienda	1	0	0	0	0	0	0	0	0	0	0	0	0	0	0	0	0	2	4	6																		2	0		3	0
ARMENIA	AR190	La Fachada	22	3	23	manzana 22 Casa # 15	vivienda	1	2	3	5	5	0	0	0	0	0	0	0	2	3	0	0	0	2	3	5	0	0	0	0	0	0	0	0	0	0	0	2	1	2	0	0	0	2	3	5	7	0
ARMENIA	AR191	La Fachada	22	3	23	manzana 22 Casa # 16	vivienda	1	1	0	1	0	0	0	0	0	0	0	0	0	0	0	0	0	2	1	3																		2	0		5	0
ARMENIA	AR192	La Fachada	22	3	23	manzana 22 Casa # 17	vivienda	1	2	2	4	3	0	0	0	0	0	0	0	0	1	0	2	0	2	3	5	0	0	0	0	0	0	0	0	0	0	0	1	1	1	0	0	0	1	2	3	7	0
ARMENIA	AR193	La Fachada	22	3	23	manzana 22 Casa # 18	vivienda	1	2	2	4	4	0	0	0	0	0	0	1	0	3	0	0	0	1	3	4	0	0	0	0	0	0	0	0	0	0	0	0	0	0	1	1	1	0	3	3	5	1
ARMENIA	AR194	La Fachada	22	3	23	manzana 22 Casa # 19	vivienda	1	3	0	3	5	0	0	0	0	0	0	0	1	3	1	0	0	1	4	5	0	0	0	0	0	0	0	0	0	0	0	0	2	0	1	0	0	0	3	3	4	1
ARMENIA	AR195	La Fachada	22	3	23	manzana 22 Casa # 20	vivienda	1	0	1	1	2	0	0	0	0	0	0	0	0	1	1	0	0	1	2	3	0	0	0	0	0	0	0	0	0	0	0	0	0	1	1	0	0	0	2	2	4	0
ARMENIA	AR196	La Fachada	22	3	23	manzana 22 Casa # 21	vivienda	1	2	0	2	2	0	0	0	0	0	0	0	0	2	0	0	0	0	2	2																		0	2		7	0
ARMENIA	AR197	La Fachada	22	3	23	manzana 22 Casa # 22	vivienda	1	2	0	2	0	0	0	0	0	0	0	0	0	0	0	0	0	0	2	2	0	0	0	0	0	0	0	0	0	0	0	0	0	0	1	1	0	0	2	2	7	0
ARMENIA	AR198	La Fachada	22	3	23	manzana 22 Casa # 23	vivienda	1	0	0	0	5	0	0	0	1	0	0	1	1	1	1	0	0	3	2	5	0	0	0	1	0	0	0	0	0	0	0	2	0	1	1	0	0	3	2	5	5	0
ARMENIA	AR199	La Fachada	22	3	23	manzana 22 Casa # 24	vivienda	1	2	1	3	3	0	0	0	0	0	0	0	1	1	1	0	0	1	2	3	0	0	0	0	0	0	0	0	0	0	0	1	0	1	1	0	0	1	2	3	6	0
ARMENIA	AR200	La Fachada	22	3	23	manzana 22 Casa # 25	vivienda	1	0	0	0	0	0	0	0	0	0	0	0	0	0	0	0	0	0	0	0	0	0	0	0	0	0	0	0	0	0	0	0	0	1	0	0	0	0	1	1	1	0
ARMENIA	AR201	La Fachada	22	3	23	manzana 22 Casa # 26	vivienda	1	0	0	0	0	0	0	0	0	0	0	0	0	0	0	0	0	0	0	0																		0	0		0	1
ARMENIA	AR202	La Fachada	22	3	23	manzana 22 Casa # 27	vivienda	1	2	0	2	3	1	0	0	0	0	0	0	0	1	1	0	0	1	2	3	0	0	1	0	0	0	0	0	0	0	0	0	0	1	0	0	0	1	1	2	7	1
ARMENIA	AR203	La Fachada	22	3	23	manzana 22 Casa # 28	vivienda	1	3	0	3	2	0	0	0	0	0	0	0	0	2	0	0	0	0	2	2																		0	2		6	0
ARMENIA	AR204	La Fachada	22	3	23	manzana 22 Casa # 29	vivienda	1	2	2	4	8	1	1	0	0	0	0	0	1	3	2	0	0	3	5	8	0	0	1	0	1	0	0	0	0	0	0	0	1	0	2	0	0	2	3	5	7	0
ARMENIA	AR205	La Fachada	22	3	23	manzana 22 Casa # 30	vivienda	1	0	0	0	0	0	0	0	0	0	0	0	0	0	0	0	0	0	0	0																		0	0		1	0
ARMENIA	AR206	La Fachada	22	3	23	manzana 22 Casa # 31	vivienda	1	0	0	0	8	0	1	0	0	0	0	0	1	6	0	0	0	2	6	8	0	0	1	0	0	0	0	0	0	0	0	0	0	2	0	0	0	1	2	3	4	0
ARMENIA	AR207	La Fachada	22	3	23	manzana 22 Casa # 32	vivienda	1	4	8	12	0	0	0	0	0	0	0	0	0	0	0	0	0	8	4	12	0	1	0	0	0	0	0	0	0	0	0	0	0	2	0	0	0	1	2	3	6	0
ARMENIA	AR208	La Fachada	22	3	23	manzana 22 Casa # 33	vivienda	1	2	2	4	6	1	0	0	0	0	0	0	0	4	0	1	0	1	5	6	0	0	0	0	0	0	0	0	0	0	0	0	1	1	0	0	1	0	3	3	7	0
ARMENIA	AR209	La Fachada	22	3	23	manzana 22 Casa # 34	vivienda	1	6	0	6	5	0	0	0	0	0	0	0	0	3	2	0	0	1	5	6	0	0	0	0	0	0	0	0	0	0	0	0	1	2	2	0	0	0	5	5	6	0
ARMENIA	AR210	La Fachada	22	3	23	manzana 22 Casa # 35	vivienda	1	1	0	1	0	0	0	0	0	0	0	0	0	0	0	0	0	2	1	3																		2	0		6	1
ARMENIA	AR211	La Fachada	22	3	23	manzana 22 Casa # 36	vivienda	1	7	1	8	8	0	0	0	0	0	0	0	1	6	0	1	0	1	7	8	0	0	0	0	0	0	0	0	0	0	0	1	0	2	0	1	0	1	3	4	7	0
ARMENIA	AR212	La Fachada	22	3	23	manzana 22 Casa # 37	vivienda	1	2	1	3	0	0	0	0	0	0	0	0	0	0	0	0	0	1	2	3	0	0	0	0	0	0	0	0	0	0	0	1	0	1	0	0	0	1	1	2	3	0
ARMENIA	AR213	La Fachada	22	3	23	manzana 22 Casa # 38	vivienda	1	2	2	4	4	0	0	0	0	0	0	0	0	4	0	0	0	2	4	6																		2	0		5	0
ARMENIA	AR214	La Fachada	26	4	24	manzana 26 Casa # 01	vivienda	1	0	0	0	2	0	0	0	0	0	0	0	0	2	0	0	0	2	2	4	0	0	0	0	0	0	0	0	0	0	0	0	1	3	0	0	0	0	4	4	3	1
ARMENIA	AR215	La Fachada	26	4	24	manzana 26 Casa # 02	vivienda	1	3	1	4	3	0	0	0	0	0	0	1	0	2	0	0	0	1	2	3	0	0	0	0	0	0	0	0	0	0	0	0	2	2	0	0	0	0	4	4	5	0
ARMENIA	AR216	La Fachada	26	4	24	manzana 26 Casa # 03	vivienda	1	4	1	5	2	0	0	0	0	0	0	0	0	0	0	2	0	1	2	3	0	0	0	0	0	0	0	0	0	0	0	0	0	0	0	2	0	0	2	2	5	0
ARMENIA	AR217	La Fachada	26	4	24	manzana 26 Casa # 04	vivienda	1	3	1	4	3	0	0	0	0	0	0	0	0	2	0	1	0	1	3	4	0	0	0	0	0	0	0	0	0	0	0	0	1	3	0	1	0	0	5	5	5	0
ARMENIA	AR218	La Fachada	26	4	24	manzana 26 Casa # 05	vivienda	1	2	1	3	2	0	0	0	0	0	0	0	0	1	0	1	0	1	2	3	0	0	0	0	0	0	0	0	0	0	0	0	0	0	0	0	0	1	0	0	5	0
ARMENIA	AR219	La Fachada	26	4	24	manzana 26 Casa # 06	vivienda	1	6	2	8	14	0	0	0	0	0	0	3	0	7	4	0	0	3	11	14	0	0	0	0	0	0	0	1	0	0	0	0	0	1	2	0	0	1	3	4	5	0
ARMENIA	AR220	La Fachada	26	4	24	manzana 26 Casa # 07	vivienda	1	2	3	5	3	0	0	0	0	0	0	0	1	1	1	0	0	1	2	3	0	0	0	0	0	0	0	0	0	0	0	1	0	2	1	0	0	1	3	4	5	0
ARMENIA	AR221	La Fachada	26	4	24	manzana 26 Casa # 08	vivienda	1	0	0	0	0	0	0	0	0	0	0	0	0	0	0	0	0	2	2	4																		2	0		1	1
ARMENIA	AR222	La Fachada	26	4	24	manzana 26 Casa # 09	vivienda	1	2	0	2	2	0	0	0	0	0	0	0	0	0	0	0	2	0	2	2	0	0	0	0	0	0	0	0	0	0	0	0	0	0	0	0	2	0	2	2	5	0
ARMENIA	AR223	La Fachada	26	4	24	manzana 26 Casa # 10	vivienda	1	4	0	4	7	0	0	0	0	1	0	1	0	5	0	0	0	2	5	7	0	0	0	0	0	0	0	0	0	0	0	0	2	3	0	0	0	0	5	5	5	0
ARMENIA	AR224	La Fachada	26	4	24	manzana 26 Casa # 11	vivienda	1	2	1	3	3	0	0	0	0	1	0	0	0	2	0	0	0	1	2	3	0	0	0	0	0	1	0	0	0	0	0	0	0	2	0	0	0	1	2	3	3	0
ARMENIA	AR225	La Fachada	26	4	24	manzana 26 Casa # 12	vivienda	1	0	0	0	2	0	0	1	0	0	0	0	0	1	0	0	0	1	1	2	0	0	0	1	0	0	0	0	0	0	0	0	1	1	0	0	0	1	2	3	4	0
ARMENIA	AR226	La Fachada	26	4	24	manzana 26 Casa # 13	vivienda	1	3	1	4	4	0	0	0	0	0	0	0	0	3	1	0	0	1	4	5	0	0	0	1	0	0	0	0	0	0	0	0	0	0	1	0	0	1	1	2	5	0
ARMENIA	AR227	La Fachada	26	4	24	manzana 26 Casa # 14	vivienda	1	0	0	0	2	0	0	0	0	0	0	0	0	1	1	0	0	0	2	2																		0	2		1	0
ARMENIA	AR228	La Fachada	26	4	24	manzana 26 Casa # 15	vivienda	1	2	2	4	4	0	0	0	0	0	0	1	0	2	1	0	0	1	3	4	0	0	0	0	0	0	0	0	0	0	1	0	1	1	1	0	0	1	3	4	5	0
ARMENIA	AR229	La Fachada	26	4	24	manzana 26 Casa # 16	vivienda	1	0	0	0	2	0	0	0	0	0	0	0	0	0	1	0	1	0	2	2	0	0	0	0	0	0	0	0	0	0	0	0	0	1	0	1	0	0	2	2	4	0
ARMENIA	AR230	La Fachada	29	4	24	manzana 29 Casa # 01	vivienda	1	1	0	1	2	0	0	0	0	0	0	0	0	1	0	0	1	0	2	2	0	0	0	0	0	0	0	0	0	0	0	0	0	2	0	0	1	0	3	3	4	1
ARMENIA	AR231	La Fachada	29	4	24	manzana 29 Casa # 02	vivienda	1	2	2	4	4	0	0	0	0	0	0	0	0	4	0	0	0	2	4	6	0	0	0	0	0	0	0	0	0	0	0	0	1	3	0	0	0	0	4	4	5	1
ARMENIA	AR232	La Fachada	29	4	24	manzana 29 Casa # 03	vivienda	1	4	0	4	0	0	0	0	0	0	0	0	0	0	0	0	0	0	4	4	0	0	0	0	0	0	0	0	0	0	0	0	0	1	1	0	0	0	2	2	7	1
ARMENIA	AR233	La Fachada	29	4	24	manzana 29 Casa # 04	vivienda	1	3	0	3	8	0	0	0	0	0	0	2	1	5	0	0	0	3	5	8	0	0	0	0	0	0	0	0	0	0	1	0	1	1	0	0	0	1	2	3	6	0
ARMENIA	AR234	La Fachada	29	4	24	manzana 29 Casa # 05	vivienda	1	0	0	0	7	0	0	0	1	0	0	1	1	3	1	0	0	3	4	7	0	0	0	0	0	0	0	0	0	0	0	2	1	1	1	0	0	2	3	5	6	0
ARMENIA	AR235	La Fachada	29	4	24	manzana 29 Casa # 06	vivienda	1	0	0	0	5	0	0	0	0	0	1	0	0	2	2	0	0	1	4	5	0	0	0	0	0	0	1	0	0	0	0	0	0	3	2	0	0	1	5	6	6	0
ARMENIA	AR236	La Fachada	29	4	24	manzana 29 Casa # 07	vivienda	1	2	0	2	0	0	0	0	0	0	0	0	0	0	0	0	0	1	2	3	0	0	0	0	1	0	0	0	0	0	0	0	0	2	0	0	0	1	2	3	7	1
ARMENIA	AR237	La Fachada	29	4	24	manzana 29 Casa # 08	vivienda	1	2	0	2	3	0	0	0	0	0	0	1	0	2	0	0	0	1	2	3	0	0	0	0	0	0	0	0	0	0	0	1	0	2	0	0	0	1	2	3	5	0
ARMENIA	AR238	La Fachada	29	4	24	manzana 29 Casa # 09	vivienda	1	2	0	2	3	0	0	0	0	0	0	0	0	1	1	0	1	0	3	3	0	0	0	0	0	0	0	0	0	0	0	0	0	0	1	0	1	0	2	2	6	1
ARMENIA	AR239	La Fachada	29	4	24	manzana 29 Casa # 10	vivienda	1	2	3	5	5	0	0	0	0	0	0	2	1	1	1	0	0	3	2	5																		3	0		7	1
ARMENIA	AR240	La Fachada	29	4	24	manzana 29 Casa # 11	vivienda	1	2	2	4	2	0	0	0	1	0	0	0	0	1	0	0	0	1	1	2	0	0	0	0	0	0	0	1	0	0	1	1	1	2	0	0	0	3	3	6	6	1
ARMENIA	AR241	La Fachada	29	4	24	manzana 29 Casa # 12	vivienda	1	1	2	3	0	0	0	0	0	0	0	0	0	0	0	0	0	2	1	3																		2	0		6	0
ARMENIA	AR242	La Fachada	29	4	24	manzana 29 Casa # 13	vivienda	1	2	2	4	4	0	0	0	0	0	1	1	0	2	0	0	0	2	2	4	0	0	0	0	0	0	1	0	0	0	0	1	0	2	0	0	0	2	2	4	7	1
ARMENIA	AR243	La Fachada	29	4	24	manzana 29 Casa # 14	vivienda	1	0	0	0	4	0	0	0	0	0	0	0	2	2	0	0	0	2	2	4																		2	0		4	0
ARMENIA	AR244	La Fachada	29	4	24	manzana 29 Casa # 15	vivienda	1	6	2	8	4	0	0	0	0	0	0	0	0	2	2	0	0	2	4	6	1	0	0	0	0	0	0	0	0	0	0	1	1	3	2	0	0	2	6	8	7	0
ARMENIA	AR245	La Fachada	29	4	24	manzana 29 Casa # 16	vivienda	1	3	2	5	7	0	0	0	0	0	0	0	1	4	0	0	2	1	6	7																		1	0		5	0
ARMENIA	AR246	La Fachada	29	4	24	manzana 29 Casa # 17	vivienda	1	4	0	4	4	0	0	0	0	0	0	0	0	4	0	0	0	1	4	5	0	0	0	0	0	0	0	0	1	0	0	0	0	3	0	0	0	1	3	4	7	0
ARMENIA	AR247	La Fachada	29	4	24	manzana 29 Casa # 18	vivienda	1	4	0	4	4	0	0	0	0	1	0	1	0	2	0	0	0	2	2	4	0	0	0	0	0	0	1	0	0	0	0	1	0	2	0	0	0	2	2	4	7	0
ARMENIA	AR248	La Fachada	29	4	24	manzana 29 Casa # 19	vivienda	1	2	4	6	6	0	0	1	0	0	1	1	2	1	0	0	0	5	1	6																		5	0		6	0
ARMENIA	AR249	La Fachada	29	4	24	manzana 29 Casa # 20	vivienda	1	0	0	0	0	0	0	0	0	0	0	0	0	0	0	0	0	0	0	0	0	0	0	0	0	0	1	0	0	0	0	3	0	1	0	0	0	4	1	5	1	0
ARMENIA	AR250	La Fachada	29	4	24	manzana 29 Casa # 21	vivienda	1	2	2	4	2	0	0	0	0	0	0	0	0	0	1	0	1	2	2	4																		2	0		3	0
ARMENIA	AR251	La Fachada	29	4	24	manzana 29 Casa # 22	vivienda	1	2	4	6	4	0	0	0	0	0	0	1	0	1	2	0	0	1	3	4	0	0	0	0	0	0	0	0	0	1	0	0	0	0	2	0	0	1	2	3	6	0
ARMENIA	AR252	La Fachada	29	4	24	manzana 29 Casa # 23	vivienda	1	0	0	0	5	0	0	0	0	0	0	1	0	3	1	0	0	1	4	5	0	0	0	0	0	0	0	0	0	0	0	1	2	1	1	0	0	1	4	5	3	0
ARMENIA	AR253	La Fachada	29	4	24	manzana 29 Casa # 24	vivienda	1	0	0	0	5	0	0	0	0	0	1	0	0	3	1	0	0	1	4	5	0	0	0	0	0	0	0	1	0	0	0	0	0	2	1	0	0	1	3	4	5	0
ARMENIA	AR254	La Fachada	29	4	24	manzana 29 Casa # 25	vivienda	1	3	1	4	4	0	0	0	0	0	1	0	0	2	1	0	0	1	3	4																		1	0		5	0
ARMENIA	AR255	La Fachada	29	4	24	manzana 29 Casa # 26	vivienda	1	3	5	8	8	0	0	0	0	0	0	4	1	3	0	0	0	5	3	8	0	0	0	0	0	0	0	0	0	1	0	1	0	2	0	0	0	2	2	4	7	0
ARMENIA	AR256	La Fachada	29	4	24	manzana 29 Casa # 27	vivienda	1	5	2	7	4	1	0	1	0	0	0	0	0	1	1	0	0	2	2	4	0	0	1	0	0	0	0	0	0	0	1	0	0	4	1	0	0	2	5	7	7	0
ARMENIA	AR257	La Fachada	29	4	24	manzana 29 Casa # 28	vivienda	1	1	0	1	3	0	0	0	0	0	0	0	1	2	0	0	0	1	2	3																		1	0		6	0
ARMENIA	AR258	La Fachada	29	4	24	manzana 29 Casa # 29	vivienda	1	3	2	5	3	0	0	0	0	0	0	0	1	2	0	0	0	1	2	3	0	0	0	0	0	1	0	0	0	0	0	0	1	1	1	0	0	1	3	4	3	0
ARMENIA	AR259	La Fachada	29	4	24	manzana 29 Casa # 30	vivienda	1	2	0	2	6	0	0	0	0	0	0	2	2	2	0	0	0	4	2	6	0	0	0	0	0	0	0	0	0	1	1	2	0	2	0	0	0	4	2	6	6	0
ARMENIA	AR260	La Fachada	29	4	24	manzana 29 Casa # 31	vivienda	1	0	0	0	2	0	0	0	0	0	0	0	0	0	2	0	0	0	2	2	0	0	0	0	0	0	0	0	0	0	0	0	0	0	2	0	0	0	2	2	4	0
ARMENIA	AR261	La Fachada	29	4	24	manzana 29 Casa # 32	vivienda	1	0	0	0	0	0	0	0	0	0	0	0	0	0	0	0	0	2	2	4	0	0	0	0	0	0	0	0	0	0	0	1	1	2	0	0	0	1	3	4	3	1
ARMENIA	AR262	La Fachada	29	4	24	manzana 29 Casa # 33	vivienda	1	0	0	0	5	0	0	0	0	0	0	1	1	3	0	0	0	2	3	5	0	0	0	0	0	0	0	0	1	0	0	2	1	2	0	0	0	3	3	6	3	0
ARMENIA	AR263	La Fachada	29	4	24	manzana 29 Casa # 34	vivienda	1	0	0	0	0	0	0	0	0	0	0	0	0	0	0	0	0	0	0	0	0	0	0	0	0	1	0	0	0	0	0	0	0	2	0	0	0	1	2	3	3	0
ARMENIA	AR264	La Fachada	37	5	25	manzana 37 Casa # 01	vivienda	1	2	8	10	2	0	0	0	0	0	0	0	1	1	0	0	0	1	1	2																		1	0		5	0
ARMENIA	AR265	La Fachada	37	5	25	manzana 37 Casa # 02	vivienda	1	3	2	5	1	0	0	0	0	0	0	0	0	0	0	1	0	2	1	3	0	0	0	0	0	0	0	0	0	0	0	1	1	0	0	1	0	1	2	3	5	0
ARMENIA	AR266	La Fachada	37	5	25	manzana 37 Casa # 03	vivienda	1	2	2	4	8	0	0	0	0	0	0	1	1	6	0	0	0	2	6	8	0	0	0	1	0	0	0	0	0	0	0	1	0	2	0	0	0	2	2	4	6	0
ARMENIA	AR267	La Fachada	37	5	25	manzana 37 Casa # 04	vivienda	1	3	2	5	5	0	0	0	0	0	0	1	1	2	0	0	1	2	3	5	0	0	0	0	0	0	0	0	0	0	1	0	2	3	0	0	1	1	6	7	6	0
ARMENIA	AR268	La Fachada	37	5	25	manzana 37 Casa # 05	vivienda	1	1	1	2	2	0	0	0	0	0	0	0	0	2	0	0	0	1	2	3	0	0	0	0	0	0	1	0	0	0	0	0	0	3	0	0	0	1	3	4	4	0
ARMENIA	AR269	La Fachada	37	5	25	manzana 37 Casa # 06	vivienda	1	0	0	0	6	0	0	0	0	0	0	2	2	2	0	0	0	4	2	6																		4	0		2	1
ARMENIA	AR270	La Fachada	37	5	25	manzana 37 Casa # 07	vivienda	1	3	2	5	4	0	0	0	0	0	0	1	1	2	0	0	0	2	2	4																		2	0		5	0
ARMENIA	AR271	La Fachada	37	5	25	manzana 37 Casa # 08	vivienda	1	1	4	5	4	0	0	0	0	0	0	0	1	3	0	0	0	1	3	4																		1	0		6	0
ARMENIA	AR272	La Fachada	37	5	25	manzana 37 Casa # 09	vivienda	1	4	1	5	3	0	0	0	0	0	0	1	0	2	0	0	0	1	2	3	1	0	0	0	0	0	0	0	0	0	0	1	0	2	0	0	0	2	2	4	6	1
ARMENIA	AR273	La Fachada	37	5	25	manzana 37 Casa # 10	vivienda	1	2	1	3	1	0	0	0	0	0	0	0	0	0	0	0	1	1	1	2	0	0	0	0	0	0	0	0	0	0	0	0	1	0	2	1	1	0	5	5	6	0
ARMENIA	AR274	La Fachada	37	5	25	manzana 37 Casa # 11	vivienda	1	1	1	2	0	0	0	0	0	0	0	0	0	0	0	0	0	1	1	2																		1	0		5	0
ARMENIA	AR275	La Fachada	37	5	25	manzana 37 Casa # 12	vivienda	1	3	2	5	2	0	0	0	0	0	0	0	0	1	1	0	0	2	2	4	0	0	0	0	0	0	0	0	0	0	0	1	1	1	1	0	0	1	3	4	6	0
ARMENIA	AR276	La Fachada	37	5	25	manzana 37 Casa # 13	vivienda	1	3	0	3	3	0	0	0	0	0	0	0	0	3	0	0	0	0	3	3	0	0	0	0	0	0	0	0	0	0	0	0	1	2	0	0	0	0	3	3	5	0
ARMENIA	AR277	La Fachada	37	5	25	manzana 37 Casa # 14	vivienda	1	1	0	1	1	0	0	0	0	0	0	0	0	0	1	0	0	0	1	1																		0	1		6	0
ARMENIA	AR278	La Fachada	37	5	25	manzana 37 Casa # 15	vivienda	1	0	0	0	4	0	0	0	0	0	0	1	1	2	0	0	0	2	2	4																		2	0		3	0
ARMENIA	AR279	La Fachada	37	5	25	manzana 37 Casa # 16	vivienda	1	2	1	3	5	0	0	0	0	0	0	1	0	2	1	1	0	1	4	5	0	0	0	0	0	0	0	0	0	0	1	0	0	1	1	1	0	1	3	4	6	0
ARMENIA	AR280	La Fachada	37	5	25	manzana 37 Casa # 17	vivienda	1	1	2	3	0	0	0	0	0	0	0	0	0	0	0	0	0	2	1	3																		2	0		1	0
ARMENIA	AR281	La Fachada	37	5	25	manzana 37 Casa # 18	vivienda	1	4	1	5	0	0	0	0	0	0	0	0	0	0	0	0	0	1	4	5	0	0	0	1	0	0	0	0	0	0	0	0	1	1	0	0	0	1	2	3	2	0
ARMENIA	AR282	La Fachada	37	5	25	manzana 37 Casa # 19	vivienda	1	2	2	4	3	0	0	0	0	0	0	1	0	2	0	0	0	1	2	3																		1	0		4	0
ARMENIA	AR283	La Fachada	37	5	25	manzana 37 Casa # 20	vivienda	1	2	1	3	5	0	0	0	0	0	0	1	1	3	0	0	0	2	3	5	0	0	0	0	0	0	0	0	0	0	0	1	1	1	1	0	0	1	3	4	5	0
ARMENIA	AR284	La Fachada	37	5	25	manzana 37 Casa # 21	vivienda	1	0	0	0	0	0	0	0	0	0	0	0	0	0	0	0	0	0	0	0																		0	0		2	0
ARMENIA	AR285	La Fachada	37	5	25	manzana 37 Casa # 22	Hogar Infantil	1	2	3	5	5	0	0	0	1	0	0	0	2	2	0	0	0	3	2	5	0	0	0	0	0	1	0	0	0	0	0	2	0	1	0	0	0	3	1	4	6	0
ARMENIA	AR286	La Fachada	37	5	25	manzana 37 Casa # 23	vivienda	1	3	2	5	4	0	0	0	0	0	0	1	0	2	1	0	0	1	3	4	0	0	0	0	0	0	0	0	0	0	0	1	1	2	0	0	0	1	3	4	5	0
ARMENIA	AR287	La Fachada	37	5	25	manzana 37 Casa # 24	vivienda	1	2	3	5	5	0	0	0	0	0	1	0	0	4	0	0	0	1	4	5	0	0	0	0	0	1	0	0	0	0	0	0	2	2	0	0	0	1	4	5	3	1
ARMENIA	AR288	La Fachada	37	5	25	manzana 37 Casa # 25	vivienda	1	3	2	5	5	0	0	0	0	0	0	0	0	4	1	0	0	2	5	7	0	0	0	0	0	0	0	0	0	0	0	0	1	2	1	0	0	0	4	4	6	0
ARMENIA	AR289	La Fachada	37	5	25	manzana 37 Casa # 26	vivienda	1	0	0	0	3	0	0	0	0	0	1	0	0	2	0	0	0	1	2	3	0	0	0	0	0	0	1	0	0	0	0	0	1	2	0	0	0	1	3	4	5	0
ARMENIA	AR290	La Fachada	37	5	25	manzana 37 Casa # 27	vivienda	1	1	0	1	3	0	0	0	0	0	0	0	1	1	1	0	0	1	2	3	0	0	0	0	0	0	0	0	0	0	0	1	1	1	1	0	0	1	3	4	6	0
ARMENIA	AR291	La Fachada	37	5	25	manzana 37 Casa # 28	vivienda	1	6	0	6	7	0	0	0	0	0	0	0	0	4	3	0	0	0	7	7	0	0	0	0	0	0	0	0	0	0	0	0	0	3	3	0	0	0	6	6	6	0
ARMENIA	AR292	La Fachada	37	5	25	manzana 37 Casa # 29	vivienda	1	4	3	7	7	0	0	0	0	0	0	0	1	6	0	0	0	1	6	7	0	0	0	0	0	0	0	0	0	0	0	1	1	3	0	0	0	1	4	5	5	0
ARMENIA	AR293	La Fachada	37	5	25	manzana 37 Casa # 30	vivienda	1	3	0	3	0	0	0	0	0	0	0	0	0	0	0	0	0	0	3	3	0	0	0	0	0	0	0	0	0	0	0	0	0	4	0	0	0	0	4	4	4	0
ARMENIA	AR294	La Fachada	37	5	25	manzana 37 Casa # 31	vivienda	1	3	3	6	14	0	0	0	0	0	0	0	2	6	4	0	2	2	12	14	0	0	0	0	0	0	0	0	0	0	0	0	2	2	1	0	1	0	6	6	6	0
ARMENIA	AR295	La Fachada	37	5	25	manzana 37 Casa # 32 piso 1	vivienda	1	2	0	2	0	0	0	0	0	0	0	0	0	0	0	0	0	1	4	5	1	0	0	0	0	0	0	0	0	0	0	1	0	1	0	0	0	2	1	3	2	2
ARMENIA	AR296	La Fachada	37	5	25	manzana 37 Casa # 33	vivienda	1	3	1	4	0	0	0	0	0	0	0	0	0	0	0	0	0	1	3	4	0	0	0	0	1	0	0	0	0	0	0	0	1	2	0	0	0	1	3	4	4	0
ARMENIA	AR297	La Fachada	37	5	25	manzana 37 Casa # 34	vivienda	1	1	2	3	4	0	0	0	0	0	1	1	0	2	0	0	0	2	2	4																		2	0		7	0
ARMENIA	AR299	La Fachada	41	5	25	manzana 41 Casa # 01	vivienda	1	0	0	0	0	0	0	0	0	0	0	0	0	0	0	0	0	1	2	3	0	0	0	0	0	0	0	0	0	0	0	0	0	0	1	0	0	0	1	1	5	0
ARMENIA	AR300	La Fachada	41	5	25	manzana 41 Casa # 02	vivienda	1	2	1	3	3	0	0	0	0	0	0	0	1	2	0	0	0	1	2	3	0	0	0	0	0	0	0	0	0	0	0	1	0	2	0	0	0	1	2	3	5	0
ARMENIA	AR301	La Fachada	41	5	25	manzana 41 Casa # 03	vivienda	1	1	0	1	1	0	0	0	0	0	0	0	0	1	0	0	0	0	1	1	0	0	0	0	0	0	0	0	0	0	0	0	0	2	1	0	0	0	3	3	6	0
ARMENIA	AR302	La Fachada	41	5	25	manzana 41 Casa # 04	vivienda	1	2	0	2	2	0	0	0	0	0	0	0	0	1	1	0	0	0	2	2																		0	2		5	0
ARMENIA	AR303	La Fachada	41	5	25	manzana 41 Casa # 05	vivienda	1	3	1	4	6	1	0	0	0	0	0	0	0	5	0	0	0	1	5	6	0	1	0	0	0	0	0	0	0	0	0	0	2	4	0	0	0	1	6	7	6	0
ARMENIA	AR304	La Fachada	41	5	25	manzana 41 Casa # 06	vivienda	1	1	1	2	3	0	0	0	0	0	0	0	1	1	1	0	0	1	2	3	0	0	0	0	0	0	0	0	0	0	0	1	0	1	0	0	0	1	1	2	6	0
ARMENIA	AR305	La Fachada	41	5	25	manzana 41 Casa # 07	vivienda	1	2	2	4	3	1	0	0	0	0	0	0	0	2	0	0	0	1	2	3	0	0	0	0	0	0	0	0	0	1	0	0	1	2	0	0	0	1	3	4	6	0
ARMENIA	AR306	La Fachada	41	5	25	manzana 41 Casa # 08	vivienda	1	3	1	4	3	0	0	0	1	0	0	0	0	2	0	0	0	1	2	3	0	0	0	0	0	0	0	0	0	0	0	0	0	0	1	0	0	0	1	1	7	1
ARMENIA	AR307	La Fachada	41	5	25	manzana 41 Casa # 09	vivienda	1	2	3	5	5	0	0	0	0	0	0	1	1	3	0	0	0	2	3	5	0	0	0	0	0	0	0	0	0	1	0	0	2	2	0	0	0	1	4	5	7	0
ARMENIA	AR308	La Fachada	41	5	25	manzana 41 Casa # 10	vivienda	1	2	2	4	4	0	0	1	0	0	0	0	0	2	0	1	0	1	3	4																		1	0		6	1
ARMENIA	AR309	La Fachada	41	5	25	manzana 41 Casa # 11	vivienda	1	2	2	4	5	0	1	0	0	0	0	0	1	3	0	0	0	2	3	5	0	0	1	0	1	0	0	0	0	0	0	0	1	1	0	0	0	2	2	4	5	0
ARMENIA	AR310	La Fachada	41	5	25	manzana 41 Casa # 12	vivienda	1	4	0	4	4	0	0	0	0	0	0	0	0	3	1	0	0	0	4	4	0	0	0	0	0	0	0	0	0	0	0	0	0	3	0	0	0	0	3	3	7	1
ARMENIA	AR311	La Fachada	41	5	25	manzana 41 Casa # 13	vivienda	1	4	1	5	3	0	0	0	0	0	0	0	1	2	0	0	0	1	2	3																		1	0		6	1
ARMENIA	AR312	La Fachada	41	5	25	manzana 41 Casa # 14	vivienda	1	1	0	1	0	0	0	0	0	0	0	0	0	0	0	0	0	0	1	1																		0	1		3	0
ARMENIA	AR313	La Fachada	41	5	25	manzana 41 Casa # 15	vivienda	1	4	2	6	5	0	0	1	0	0	0	1	1	2	0	0	0	3	2	5	0	0	0	1	0	0	0	0	0	0	0	2	0	2	0	0	0	3	2	5	7	0
ARMENIA	AR314	La Fachada	41	5	25	manzana 41 Casa # 16	vivienda	1	3	1	4	4	0	0	0	0	0	0	0	0	4	0	0	0	1	4	5																		1	0		2	0
ARMENIA	AR315	La Fachada	41	5	25	manzana 41 Casa # 17	vivienda	1	4	2	6	2	0	0	0	0	0	0	0	0	2	0	0	0	2	2	4	0	0	0	0	0	0	0	0	0	0	0	2	1	2	0	0	0	2	3	5	5	0
ARMENIA	AR316	La Fachada	41	5	25	manzana 41 Casa # 18	vivienda	1	0	0	0	5	0	0	0	0	0	0	1	2	1	0	0	1	3	2	5	0	0	0	0	0	0	0	0	0	0	0	2	1	3	0	0	0	2	4	6	7	0
ARMENIA	AR317	La Fachada	41	5	25	manzana 41 Casa # 19	vivienda	1	0	0	0	3	0	0	0	0	0	1	0	0	2	0	0	0	1	2	3	0	0	0	0	0	0	0	0	0	0	0	1	0	2	0	0	0	1	2	3	3	0
ARMENIA	AR318	La Fachada	41	5	25	manzana 41 Casa # 20	vivienda	1	2	3	5	2	0	0	0	0	0	0	0	0	2	0	0	0	3	2	5	0	0	0	0	0	0	0	0	0	0	0	0	0	2	0	0	0	0	2	2	4	0
ARMENIA	AR319	La Fachada	41	5	25	manzana 41 Casa # 21	vivienda	1	0	0	0	5	0	0	0	0	0	0	1	1	3	0	0	0	2	3	5	0	0	0	0	0	0	0	1	0	0	0	0	1	2	0	0	0	1	3	4	5	0
ARMENIA	AR320	La Fachada	41	5	25	manzana 41 Casa # 22	vivienda	1	2	3	5	5	0	0	0	0	1	0	1	1	2	0	0	0	3	2	5	0	0	0	0	0	1	0	0	1	0	0	1	0	2	0	0	0	3	2	5	7	0
ARMENIA	AR321	La Fachada	41	5	25	manzana 41 Casa # 23	vivienda	1	2	3	5	5	0	0	1	0	0	0	0	1	3	0	0	0	2	3	5	0	0	0	0	1	0	0	0	0	0	0	1	1	2	0	0	0	2	3	5	7	0
ARMENIA	AR322	La Fachada	41	5	25	manzana 41 Casa # 24	vivienda	1	2	2	4	4	0	0	0	0	0	0	2	0	2	0	0	0	2	2	4	0	0	0	0	0	0	0	0	1	0	0	1	0	2	0	0	0	2	2	4	6	0
ARMENIA	AR323	La Fachada	41	5	25	manzana 41 Casa # 25	vivienda	1	4	2	6	7	1	0	0	0	0	0	1	1	4	0	0	0	3	4	7	0	0	0	0	0	0	0	0	1	0	0	1	0	2	0	0	0	2	2	4	7	1
ARMENIA	AR324	La Fachada	41	5	25	manzana 41 Casa # 26	vivienda	1	2	2	4	4	0	0	0	0	0	0	1	1	1	1	0	0	2	2	4	0	0	0	0	0	0	0	0	0	0	0	1	0	1	1	0	0	1	2	3	7	0
ARMENIA	AR325	La Fachada	41	5	25	manzana 41 Casa # 27	vivienda	1	3	0	3	3	0	0	0	0	0	0	0	0	3	0	0	0	1	3	4	0	0	0	0	0	1	0	0	0	0	0	0	0	3	0	0	0	1	3	4	7	0
ARMENIA	AR326	La Fachada	41	5	25	manzana 41 Casa # 28	vivienda	1	4	3	7	4	0	0	0	0	0	0	2	0	2	0	0	0	2	2	4	0	0	0	0	0	0	0	1	0	1	0	0	0	2	0	0	0	2	2	4	6	0
ARMENIA	AR327	La Fachada	41	5	25	manzana 41 Casa # 29	vivienda	1	0	0	0	0	0	0	0	0	0	0	0	0	0	0	0	0	0	0	0																		0	0		3	1
ARMENIA	AR328	La Fachada	41	5	25	manzana 41 Casa # 30	vivienda	1	1	1	2	2	0	0	0	0	0	0	0	0	2	0	0	0	1	2	3	0	0	0	0	0	0	0	0	0	0	0	3	0	1	0	0	0	3	1	4	4	0
ARMENIA	AR329	La Fachada	41	5	25	manzana 41 Casa # 31	vivienda	1	3	0	3	3	0	0	0	0	0	0	0	0	1	0	2	0	0	3	3	0	0	0	0	0	0	0	0	0	0	0	0	0	0	0	2	0	0	2	2	7	1
ARMENIA	AR330	La Fachada	41	5	25	manzana 41 Casa # 32	vivienda	1	2	0	2	2	0	0	0	0	0	0	0	0	0	0	0	2	0	2	2	0	0	0	0	0	0	0	0	0	0	0	0	0	0	0	0	2	0	2	2	4	0
ARMENIA	AR331	La Fachada	41	5	25	manzana 41 Casa # 33	vivienda	1	0	0	0	3	0	0	0	0	0	0	1	0	2	0	0	0	1	2	3	0	0	0	0	0	0	0	0	0	1	0	0	0	2	0	0	0	1	2	3	2	1
ARMENIA	AR332	La Fachada	41	5	25	manzana 41 Casa # 34	vivienda	1	3	2	5	0	0	0	0	0	0	0	0	0	0	0	0	0	2	3	5	1	0	0	0	0	0	0	0	0	0	0	0	0	2	0	0	0	1	2	3	2	0
ARMENIA	AR333	La Fachada	42	5	25	manzana 42 Casa # 01	vivienda	1	1	0	1	1	0	0	0	0	0	0	0	0	0	0	0	1	0	1	1	0	0	0	0	0	0	0	0	0	0	0	0	0	0	0	0	1	0	1	1	5	0
ARMENIA	AR334	La Fachada	42	5	25	manzana 42 Casa # 02	vivienda	1	0	0	0	7	0	0	0	0	0	0	0	0	7	0	0	0	1	7	8	0	0	0	0	0	0	0	0	0	0	0	0	1	4	0	0	0	0	5	5	5	1
ARMENIA	AR335	La Fachada	42	5	25	manzana 42 Casa # 03	vivienda	1	0	0	0	0	0	0	0	0	0	0	0	0	0	0	0	0	0	3	3																		0	3		5	1
ARMENIA	AR336	La Fachada	42	5	25	manzana 42 Casa # 04	vivienda	1	5	6	11	1	0	0	0	0	0	0	0	0	0	1	0	0	6	1	7	0	0	0	0	0	0	0	0	0	0	0	1	1	1	1	0	0	1	3	4	7	0
ARMENIA	AR337	La Fachada	42	5	25	manzana 42 Casa # 05	vivienda	1	4	1	5	3	0	0	0	0	0	0	0	0	1	2	0	0	1	3	4	0	0	0	0	0	0	0	0	0	0	0	0	0	1	1	1	0	0	3	3	7	0
ARMENIA	AR338	La Fachada	42	5	25	manzana 42 Casa # 06	vivienda	1	4	4	8	4	0	0	1	0	0	0	1	0	2	0	0	0	2	2	4	0	0	0	0	0	0	0	0	0	1	0	1	0	2	0	0	0	2	2	4	4	0
ARMENIA	AR339	La Fachada	42	5	25	manzana 42 Casa # 07	vivienda	1	1	0	1	1	0	0	0	0	0	0	0	0	0	0	0	1	3	1	4	0	0	0	0	0	0	0	0	0	0	0	0	1	4	1	0	0	0	6	6	6	0
ARMENIA	AR340	La Fachada	42	5	25	manzana 42 Casa # 08	vivienda	1	2	0	2	1	0	0	0	0	0	0	0	0	0	0	0	1	0	1	1	0	0	0	0	0	0	0	0	0	0	0	0	0	0	1	0	1	0	2	2	7	1
ARMENIA	AR341	La Fachada	42	5	25	manzana 42 Casa # 09	vivienda	1	1	2	3	3	0	0	0	0	0	0	0	2	1	0	0	0	2	1	3																		2	0		7	0
ARMENIA	AR342	La Fachada	42	5	25	manzana 42 Casa # 10	vivienda	1	2	2	4	8	0	1	1	0	0	0	0	0	5	1	0	0	2	6	8	0	0	0	0	0	1	0	0	0	0	0	0	1	1	0	0	0	1	2	3	7	0
ARMENIA	AR343	La Fachada	42	5	25	manzana 42 Casa # 11	vivienda	1	2	2	4	0	0	0	0	0	0	0	0	0	0	0	0	0	2	2	4																		2	0		4	0
ARMENIA	AR344	La Fachada	42	5	25	manzana 42 Casa # 12	vivienda	1	3	0	3	0	0	0	0	0	0	0	0	0	0	0	0	0	0	3	3	0	0	0	0	0	0	0	0	0	0	0	0	0	1	2	0	0	0	3	3	3	0
ARMENIA	AR345	La Fachada	42	5	25	manzana 42 Casa # 13	vivienda	1	2	1	3	4	0	0	1	0	0	0	0	0	3	0	0	0	1	3	4																		1	0		4	0
ARMENIA	AR346	La Fachada	42	5	25	manzana 42 Casa # 14	vivienda	1	2	1	3	12	0	0	0	1	0	0	5	3	3	0	0	0	9	3	12	0	0	0	0	0	1	0	1	0	1	0	0	0	1	0	0	0	3	1	4	4	0
ARMENIA	AR347	La Fachada	42	5	25	manzana 42 Casa # 15	vivienda	1	0	0	0	1	0	0	0	0	0	0	0	0	1	0	0	0	1	1	2	0	0	0	0	0	0	0	0	0	0	0	0	0	1	0	0	0	0	1	1	4	1
ARMENIA	AR348	La Fachada	42	5	25	manzana 42 Casa # 16	vivienda	1	0	0	0	0	0	0	0	0	0	0	0	0	0	0	0	0	0	0	0																		0	0		4	0
ARMENIA	AR349	La Fachada	42	5	25	manzana 42 Casa # 17	vivienda	1	2	7	9	1	0	0	0	0	0	0	0	0	0	0	1	0	7	1	8	0	0	0	0	0	0	0	0	0	0	0	0	0	0	2	0	0	0	2	2	7	0
ARMENIA	AR350	La Fachada	42	5	25	manzana 42 Casa # 18	vivienda	1	0	0	0	1	0	0	0	0	0	0	0	0	1	0	0	0	2	1	3	0	0	0	0	0	1	0	0	0	0	0	1	1	2	0	0	0	2	3	5	6	0
ARMENIA	AR351	La Fachada	42	5	25	manzana 42 Casa # 19	vivienda	1	4	4	8	9	0	1	0	0	1	0	1	1	4	0	1	0	4	5	9	0	0	0	0	0	0	0	0	0	0	0	0	0	1	0	1	0	0	2	2	7	0
ARMENIA	AR353	La Fachada	42	5	25	manzana 42 Casa # 20	vivienda	1	6	2	8	7	1	0	0	0	1	0	0	0	4	1	0	0	2	5	7	1	1	0	0	0	1	0	0	0	0	0	0	0	2	0	0	0	3	2	5	7	0
ARMENIA	AR354	La Fachada	42	5	25	manzana 42 Casa # 21	vivienda	1	4	0	4	0	0	0	0	0	0	0	0	0	0	0	0	0	1	4	5	0	0	1	0	0	0	0	0	0	0	0	0	0	2	0	0	0	1	2	3	7	0
ARMENIA	AR355	La Fachada	42	5	25	manzana 42 Casa # 22	vivienda	1	0	0	0	4	0	0	0	0	0	0	0	1	3	0	0	0	1	3	4	0	0	0	0	0	0	0	0	0	0	0	0	0	2	0	0	0	0	2	2	6	1
ARMENIA	AR356	La Fachada	42	5	25	manzana 42 Casa # 23	vivienda	1	3	2	5	5	0	0	0	0	0	1	1	0	2	1	0	0	2	3	5	0	0	0	0	0	0	0	1	0	0	1	0	0	1	1	0	0	2	2	4	6	0
ARMENIA	AR357	La Fachada	42	5	25	manzana 42 Casa # 24	vivienda	1	2	3	5	5	0	0	0	0	1	0	2	0	2	0	0	0	3	2	5	0	0	0	0	0	0	0	0	0	1	0	1	0	2	0	0	0	2	2	4	7	0
ARMENIA	AR358	La Fachada	42	5	25	manzana 42 Casa # 25	vivienda	1	3	0	3	0	0	0	0	0	0	0	0	0	0	0	0	0	1	3	4																		1	0		5	0
ARMENIA	AR359	La Fachada	42	5	25	manzana 42 Casa # 26	vivienda	1	8	2	10	9	0	0	0	1	0	0	2	2	3	0	0	1	5	4	9	0	0	0	0	0	0	0	0	1	0	0	1	2	3	0	0	1	2	6	8	6	0
ARMENIA	AR360	La Fachada	42	5	25	manzana 42 Casa # 27	vivienda	1	0	0	0	5	0	0	0	0	0	0	1	2	1	1	0	0	3	2	5																		3	0		2	0
ARMENIA	AR361	La Fachada	42	5	25	manzana 42 Casa # 28	vivienda	1	0	0	0	1	0	0	0	0	0	0	0	0	0	1	0	0	0	1	1																		0	1		4	0
ARMENIA	AR362	La Fachada	42	5	25	manzana 42 Casa # 29	vivienda	1	4	0	4	4	0	0	0	0	0	0	0	0	2	1	1	0	0	4	4	0	0	0	0	0	0	0	0	0	0	0	0	0	1	1	1	0	0	3	3	6	0
ARMENIA	AR363	La Fachada	42	5	25	manzana 42 Casa # 30	vivienda	1	5	1	6	4	0	0	0	0	1	0	0	0	1	1	0	1	1	3	4	0	0	0	0	0	1	0	0	0	0	0	1	1	4	1	0	1	2	7	9	7	0
ARMENIA	AR364	La Fachada	42	5	25	manzana 42 Casa # 31	vivienda	1	6	0	6	6	0	0	0	0	0	0	0	0	6	0	0	0	2	6	8	0	0	0	0	0	0	0	0	0	0	0	0	0	5	0	0	0	0	5	5	7	1
ARMENIA	AR365	La Fachada	42	5	25	manzana 42 Casa # 32	vivienda	1	0	0	0	0	0	0	0	0	0	0	0	0	0	0	0	0	0	0	0																		0	0		1	0
ARMENIA	AR366	La Fachada	42	5	25	manzana 42 Casa # 33	vivienda	1	2	2	4	0	0	0	0	0	0	0	0	0	0	0	0	0	2	2	4	0	0	0	0	0	0	0	0	0	0	0	0	1	0	0	2	0	0	3	3	5	0
ARMENIA	AR367	La Fachada	42	5	25	manzana 42 Casa # 34	vivienda	1	1	1	2	0	0	0	0	0	0	0	0	0	0	0	0	0	1	1	2	0	0	0	0	0	0	0	0	0	0	0	0	0	0	0	0	1	0	1	1	5	0
ARMENIA	AR368	La Fachada	46	6	26	manzana 46 Casa # 01	vivienda	1	0	0	0	0	0	0	0	0	0	0	0	0	0	0	0	0	4	2	6																		4	0		4	1
ARMENIA	AR369	La Fachada	46	6	26	manzana 46 Casa # 02	vivienda	1	0	0	0	4	0	0	0	0	0	0	0	0	2	1	0	1	0	4	4	0	0	0	0	0	0	0	0	0	0	0	0	0	2	1	0	1	0	4	4	0	0
ARMENIA	AR370	La Fachada	46	6	26	manzana 46 Casa # 03	vivienda	1	0	0	0	3	0	0	1	0	0	0	0	0	2	0	0	0	1	2	3																		1	0		6	0
ARMENIA	AR371	La Fachada	46	6	26	manzana 46 Casa # 04	vivienda	1	3	1	4	5	0	0	0	0	1	0	0	1	2	0	1	0	2	3	5	0	0	0	0	0	1	0	0	0	0	0	1	0	1	0	1	0	2	2	4	6	0
ARMENIA	AR372	La Fachada	46	6	26	manzana 46 Casa # 05	vivienda	1	3	0	3	0	0	0	0	0	0	0	0	0	0	0	0	0	2	3	5	0	0	0	0	0	0	0	0	0	0	0	0	0	3	0	0	0	0	3	3	6	1
ARMENIA	AR373	La Fachada	46	6	26	manzana 46 Casa # 06	vivienda	1	2	3	5	2	0	0	0	0	0	0	0	1	1	0	0	0	1	1	2	1	0	0	0	0	0	0	0	0	0	0	0	1	1	0	0	0	1	2	3	3	1
ARMENIA	AR374	La Fachada	46	6	26	manzana 46 Casa # 07	vivienda	1	3	3	6	6	0	0	0	0	0	1	1	1	3	0	0	0	3	3	6																		3	0		7	0
ARMENIA	AR375	La Fachada	46	6	26	manzana 46 Casa # 08	vivienda	1	2	1	3	3	0	0	0	0	0	0	0	0	3	0	0	0	1	3	4	1	0	0	0	0	0	0	0	1	0	0	0	0	1	0	0	0	2	1	3	2	0
ARMENIA	AR376	La Fachada	46	6	26	manzana 46 Casa # 09	vivienda	1	5	0	5	1	0	0	0	0	0	0	0	0	1	0	0	0	0	1	1	0	0	0	0	0	0	0	0	0	0	0	0	0	1	0	0	0	0	1	1	7	0
ARMENIA	AR377	La Fachada	46	6	26	manzana 46 Casa # 10	vivienda	1	2	2	4	6	0	0	0	0	0	0	1	1	4	0	0	0	2	4	6	0	0	1	0	0	0	0	0	0	0	1	0	1	1	0	0	0	2	2	4	7	1
ARMENIA	AR378	La Fachada	46	6	26	manzana 46 Casa # 11	vivienda	1	2	1	3	1	0	0	0	0	0	0	0	0	1	0	0	0	1	1	2	0	1	0	0	0	1	0	0	0	0	0	0	0	2	0	0	0	2	2	4	5	0
ARMENIA	AR379	La Fachada	46	6	26	manzana 46 Casa # 12	vivienda	1	2	1	3	3	0	0	0	0	0	0	1	0	2	0	0	0	1	2	3	1	0	0	0	0	0	0	0	0	0	1	0	0	1	0	0	0	2	1	3	6	0
ARMENIA	AR380	La Fachada	46	6	26	manzana 46 Casa # 13	vivienda	1	2	2	4	4	0	0	0	0	0	0	0	1	3	0	0	0	1	3	4																		1	0		5	0
ARMENIA	AR381	La Fachada	46	6	26	manzana 46 Casa # 14	vivienda	1	5	4	9	8	0	0	0	0	0	0	1	2	4	0	0	1	3	5	8	0	0	0	0	0	0	0	0	0	0	0	0	1	3	0	0	1	0	5	5	7	0
ARMENIA	AR382	La Fachada	46	6	26	manzana 46 Casa # 15	vivienda	1	2	2	4	3	0	0	0	0	0	0	1	1	1	0	0	0	2	1	3	0	0	0	0	0	0	0	0	0	0	0	2	0	1	0	0	0	2	1	3	4	1
ARMENIA	AR383	La Fachada	46	6	26	manzana 46 Casa # 16	vivienda	1	3	0	3	3	0	0	0	0	0	0	0	1	2	0	0	0	1	2	3	0	0	0	0	0	0	0	0	0	0	0	0	0	0	0	0	0	1	0	0	7	0
ARMENIA	AR384	La Fachada	46	6	26	manzana 46 Casa # 17	vivienda	1	5	1	6	0	0	0	0	0	0	0	0	0	0	0	0	0	1	5	6	0	0	0	0	0	0	0	0	0	0	0	0	0	1	0	0	0	0	1	1	5	0
ARMENIA	AR385	La Fachada	46	6	26	manzana 46 Casa # 18	vivienda	1	0	0	0	6	0	0	0	0	0	1	0	2	3	0	0	0	3	3	6	0	0	0	0	0	0	1	0	0	0	0	2	0	2	0	0	0	3	2	5	6	1
ARMENIA	AR386	La Fachada	46	6	26	manzana 46 Casa # 19	vivienda	1	3	2	5	4	0	0	1	0	0	0	0	1	2	0	0	0	2	2	4	0	0	0	1	0	0	0	0	0	0	0	1	1	1	0	0	0	2	2	4	5	1
ARMENIA	AR387	La Fachada	46	6	26	manzana 46 Casa # 20	vivienda	1	0	0	0	2	0	0	0	0	0	0	0	0	1	1	0	0	0	2	2	0	0	0	0	0	0	0	0	0	0	0	0	0	2	0	0	0	0	2	2	6	0
ARMENIA	AR388	La Fachada	46	6	26	manzana 46 Casa # 21	vivienda	1	2	2	4	5	0	1	0	0	0	0	2	0	2	0	0	0	3	2	5	0	0	1	0	0	0	0	0	1	0	0	1	0	2	0	0	0	3	2	5	7	0
ARMENIA	AR389	La Fachada	46	6	26	manzana 46 Casa # 22	vivienda	1	0	0	0	4	0	0	0	0	1	0	1	0	2	0	0	0	2	2	4	0	0	0	0	0	1	0	0	0	0	1	0	0	1	0	0	0	2	1	3	5	0
ARMENIA	AR390	La Fachada	46	6	26	manzana 46 Casa # 23	vivienda	1	0	0	0	6	0	0	0	0	0	0	0	1	1	3	0	1	1	5	6	0	0	0	0	0	0	0	0	0	0	0	1	0	0	2	0	1	1	3	4	5	0
ARMENIA	AR391	La Fachada	46	6	26	manzana 46 Casa # 24	vivienda	1	0	0	0	4	0	0	1	0	0	0	1	0	2	0	0	0	2	2	4	0	1	0	0	0	0	0	0	0	0	0	0	1	2	0	0	0	1	3	4	3	0
ARMENIA	AR392	La Fachada	46	6	26	manzana 46 Casa # 25	vivienda	1	0	0	0	3	0	0	0	0	0	0	0	0	3	0	0	0	0	3	3																		0	3		5	0
ARMENIA	AR393	La Fachada	46	6	26	manzana 46 Casa # 26	vivienda	1	0	0	0	1	0	0	0	0	0	0	0	0	1	0	0	0	0	1	1																		0	1		3	0
ARMENIA	AR394	La Fachada	46	6	26	manzana 46 Casa # 27	vivienda	1	0	0	0	0	0	0	0	0	0	0	0	0	0	0	0	0	0	0	0	1	0	0	0	0	0	0	0	0	1	0	0	0	3	0	0	0	2	3	5	3	1
ARMENIA	AR395	La Fachada	46	6	26	manzana 46 Casa # 28	vivienda	1	1	0	1	7	0	0	0	0	0	0	3	2	2	0	0	0	5	2	7																		5	0		7	0
ARMENIA	AR396	La Fachada	46	6	26	manzana 46 Casa # 29	vivienda	1	5	0	5	0	0	0	0	0	0	0	0	0	0	0	0	0	0	5	5	0	0	0	0	0	0	0	0	0	0	0	0	0	0	0	0	2	0	2	2	7	0
ARMENIA	AR397	La Fachada	46	6	26	manzana 46 Casa # 30	vivienda	1	0	0	0	1	0	0	0	0	0	0	0	0	0	0	0	1	0	1	1	0	0	0	0	0	0	0	0	0	0	0	0	0	0	0	0	1	0	1	1	5	1
ARMENIA	AR398	La Fachada	46	6	26	manzana 46 Casa # 31	vivienda	1	2	2	4	3	0	0	0	0	0	0	2	0	1	0	0	0	2	1	3	0	0	0	0	0	0	0	0	0	1	0	1	0	1	0	0	0	2	1	3	7	0
ARMENIA	AR399	La Fachada	46	6	26	manzana 46 Casa # 32	vivienda	1	4	1	5	4	0	0	0	0	0	0	0	1	3	0	0	0	1	3	4	0	0	0	0	0	0	0	0	0	0	0	1	0	2	1	0	1	1	4	5	6	1
ARMENIA	AR400	La Fachada	46	6	26	manzana 46 Casa # 33	vivienda	1	1	2	3	3	0	0	0	0	0	0	1	0	2	0	0	0	1	2	3	0	0	0	0	0	0	0	0	0	1	0	0	0	1	0	0	0	1	1	2	6	0
ARMENIA	AR401	La Fachada	46	6	26	manzana 46 Casa # 34	vivienda	1	2	3	5	0	0	0	0	0	0	0	0	0	0	0	0	0	3	2	5	0	0	0	1	0	0	0	0	0	0	0	1	0	2	0	0	0	2	2	4	6	0
ARMENIA	AR402	La Fachada	48	6	26	manzana 48 Casa # 01	vivienda	1	2	1	3	3	0	0	0	0	0	0	1	0	0	0	2	0	1	2	3	0	0	0	0	0	0	0	0	1	0	0	0	0	1	0	2	0	1	3	4	6	0
ARMENIA	AR403	La Fachada	48	6	26	manzana 48 Casa # 02	vivienda	1	0	0	0	0	0	0	0	0	0	0	0	0	0	0	0	0	0	1	1	0	0	0	0	0	0	0	0	0	0	0	0	1	1	0	0	0	0	2	2	5	0
ARMENIA	AR404	La Fachada	48	6	26	manzana 48 Casa # 03	vivienda	1	3	0	3	3	0	0	0	0	0	0	0	0	2	0	0	1	1	3	4	0	1	0	0	0	0	0	0	0	0	1	0	0	3	0	0	0	2	3	5	7	0
ARMENIA	AR405	La Fachada	48	6	26	manzana 48 Casa # 04	vivienda	1	2	6	8	3	0	0	0	0	0	0	0	0	2	1	0	0	6	3	9	0	0	0	0	0	0	0	0	0	0	0	0	0	1	1	0	0	0	2	2	7	1
ARMENIA	AR406	La Fachada	48	6	26	manzana 48 Casa # 05	vivienda	1	0	0	0	6	0	0	0	0	0	0	1	1	2	2	0	0	2	4	6	0	0	0	0	0	0	0	0	0	0	0	1	1	1	1	0	0	1	3	4	4	0
ARMENIA	AR407	La Fachada	48	6	26	manzana 48 Casa # 06	vivienda	1	7	1	8	9	0	0	0	0	1	0	0	1	4	1	0	2	2	7	9	0	0	0	0	0	0	0	0	0	0	0	0	0	4	0	0	2	0	6	6	7	1
ARMENIA	AR408	La Fachada	48	6	26	manzana 48 Casa # 07	vivienda	1	0	0	0	3	0	0	0	1	0	0	0	0	2	0	0	0	1	2	3																		1	0		2	0
ARMENIA	AR409	La Fachada	48	6	26	manzana 48 Casa # 08	vivienda	1	0	0	0	1	0	0	0	0	0	0	0	0	0	0	1	0	0	1	1	0	0	0	0	0	0	0	0	0	0	0	0	0	0	1	0	0	0	1	1	2	1
ARMENIA	AR410	La Fachada	48	6	26	manzana 48 Casa # 09	vivienda	1	0	0	0	0	0	0	0	0	0	0	0	0	0	0	0	0	0	0	0																		0	0		3	0
ARMENIA	AR411	La Fachada	48	6	26	manzana 48 Casa # 10	vivienda	1	0	0	0	4	0	0	0	0	0	0	0	1	2	0	1	0	1	3	4	0	0	0	0	0	0	0	0	0	0	0	1	0	2	0	1	0	1	3	4	5	0
ARMENIA	AR412	La Fachada	48	6	26	manzana 48 Casa # 11	vivienda	1	4	0	4	3	0	0	1	0	0	0	0	0	2	0	0	0	1	2	3	0	0	0	1	0	0	0	0	0	0	0	0	0	2	0	0	0	1	2	3	6	0
ARMENIA	AR413	La Fachada	48	6	26	manzana 48 Casa # 12	vivienda	1	3	1	4	5	0	0	1	0	0	1	0	0	3	0	0	0	2	3	5	0	0	0	0	0	0	0	0	0	0	0	0	1	2	0	0	0	0	3	3	6	0
ARMENIA	AR414	La Fachada	48	6	26	manzana 48 Casa # 13	vivienda	1	6	2	8	5	0	0	0	0	0	0	0	1	2	0	1	1	1	4	5	0	0	0	0	0	0	0	0	0	0	0	0	0	2	0	1	0	0	3	3	7	0
ARMENIA	AR415	La Fachada	48	6	26	manzana 48 Casa # 14	vivienda	1	2	2	4	6	0	0	1	0	0	0	1	0	4	0	0	0	2	4	6	0	0	0	0	1	0	0	0	0	0	1	0	1	2	0	0	0	2	3	5	7	0
ARMENIA	AR416	La Fachada	48	6	26	manzana 48 Casa # 15	vivienda	1	2	1	3	4	0	0	0	0	1	0	0	1	2	0	0	0	2	2	4	0	0	0	0	0	0	0	0	0	0	0	0	1	2	0	0	0	0	3	3	7	1
ARMENIA	AR417	La Fachada	48	6	26	manzana 48 Casa # 16	vivienda	1	7	1	8	4	0	0	0	0	0	0	0	0	3	1	0	0	1	4	5	0	0	0	1	0	0	1	0	0	0	0	1	0	1	0	0	0	3	1	4	7	0
ARMENIA	AR418	La Fachada	48	6	26	manzana 48 Casa # 17	vivienda	1	3	1	4	3	0	0	0	0	0	0	0	1	2	0	0	0	1	2	3	0	0	0	0	0	0	0	1	0	0	0	0	0	2	0	0	0	1	2	3	5	1
ARMENIA	AR419	La Fachada	48	6	26	manzana 48 Casa # 18	vivienda	1	1	0	1	0	0	0	0	0	0	0	0	0	0	0	0	0	0	1	1																		0	1		2	1
ARMENIA	AR420	La Fachada	48	6	26	manzana 48 Casa # 19	vivienda	1	1	0	1	2	0	0	0	0	0	0	0	0	2	0	0	0	0	2	2	0	0	0	0	0	0	0	0	0	0	0	0	0	1	0	0	0	0	1	1	5	0
ARMENIA	AR421	La Fachada	48	6	26	manzana 48 Casa # 20	vivienda	1	1	0	1	2	0	0	0	0	0	0	0	0	2	0	0	0	0	2	2	0	0	0	0	0	0	0	0	0	0	0	0	0	2	0	0	0	0	2	2	4	1
ARMENIA	AR422	La Fachada	48	6	26	manzana 48 Casa # 21	vivienda	1	0	0	0	3	0	0	0	0	0	1	0	0	2	0	0	0	1	2	3	0	0	0	0	0	0	0	0	0	0	0	0	1	3	0	0	0	0	4	4	3	0
ARMENIA	AR423	La Fachada	48	6	26	manzana 48 Casa # 22	vivienda	1	3	0	3	2	0	0	0	0	0	0	0	0	1	0	1	0	0	2	2	0	0	0	0	0	0	0	0	0	0	0	3	0	1	0	0	0	3	1	4	4	1
ARMENIA	AR424	La Fachada	48	6	26	manzana 48 Casa # 23	vivienda	1	2	1	3	4	0	0	0	0	0	0	0	0	4	0	0	0	1	4	5	0	0	0	0	0	0	0	0	0	0	0	0	1	3	0	0	0	0	4	4	7	0
ARMENIA	AR425	La Fachada	48	6	26	manzana 48 Casa # 24	vivienda	1	2	0	2	5	1	0	0	0	0	0	0	0	2	1	1	0	1	4	5	0	0	0	0	0	0	0	0	0	0	0	1	0	3	0	0	0	1	3	4	7	1
ARMENIA	AR426	La Fachada	48	6	26	manzana 48 Casa # 25	vivienda	1	0	0	0	0	0	0	0	0	0	0	0	0	0	0	0	0	0	0	0																		0	0		3	0
ARMENIA	AR427	La Fachada	48	6	26	manzana 48 Casa # 26	vivienda	1	3	2	5	0	0	0	0	0	0	0	0	0	0	0	0	0	2	3	5	0	0	0	0	0	0	0	0	0	0	0	1	0	3	0	0	0	1	3	4	5	0
ARMENIA	AR428	La Fachada	48	6	26	manzana 48 Casa # 27	vivienda	1	1	3	4	4	0	0	0	0	0	0	0	1	3	0	0	0	1	3	4	0	0	0	0	0	0	0	0	0	0	0	0	2	1	0	0	0	0	3	3	7	1
ARMENIA	AR429	La Fachada	48	6	26	manzana 48 Casa # 28	vivienda	1	2	2	4	0	0	0	0	0	0	0	0	0	0	0	0	0	2	2	4																		2	0		7	1
ARMENIA	AR430	La Fachada	48	6	26	manzana 48 Casa # 29	vivienda	1	2	1	3	4	1	0	0	0	1	0	0	0	2	0	0	0	2	2	4																		2	0		3	0
ARMENIA	AR431	La Fachada	48	6	26	manzana 48 Casa # 30	vivienda	1	5	1	6	4	0	0	0	0	0	0	1	0	3	0	0	0	1	3	4	0	0	0	0	0	0	0	0	0	0	0	0	0	2	0	0	0	0	2	2	7	0
ARMENIA	AR432	La Fachada	50	6	26	manzana 50 Casa # 01	vivienda	1	6	0	6	4	0	0	0	0	0	0	0	0	2	0	0	2	1	4	5	0	0	0	0	0	0	0	0	0	0	0	0	0	2	0	0	2	0	4	4	7	0
ARMENIA	AR433	La Fachada	50	6	26	manzana 50 Casa # 02	vivienda	1	2	2	4	2	0	0	0	0	0	0	0	0	1	0	1	0	2	2	4	0	0	0	0	0	0	0	0	0	0	0	0	0	0	0	1	0	0	1	1	7	1
ARMENIA	AR434	La Fachada	50	6	26	manzana 50 Casa # 03	vivienda	1	3	1	4	0	0	0	0	0	0	0	0	0	0	0	0	0	1	3	4	0	0	0	0	0	0	0	0	0	0	0	0	1	2	1	0	0	0	4	4	6	0
ARMENIA	AR435	La Fachada	50	6	26	manzana 50 Casa # 04	vivienda	1	4	4	8	4	0	1	0	0	1	0	0	0	2	0	0	0	2	2	4	0	0	0	0	0	1	0	0	1	0	0	0	1	1	0	0	0	2	2	4	4	0
ARMENIA	AR436	La Fachada	50	6	26	manzana 50 Casa # 05	vivienda	1	1	0	1	5	0	0	0	0	0	0	0	0	4	1	0	0	0	5	5	0	0	0	0	0	0	0	0	0	0	0	0	1	3	1	0	0	0	5	5	5	0
ARMENIA	AR437	La Fachada	50	6	26	manzana 50 Casa # 06	vivienda	1	0	0	0	4	0	0	0	0	0	0	2	0	2	0	0	0	2	2	4																		2	0		5	1
ARMENIA	AR438	La Fachada	50	6	26	manzana 50 Casa # 07	vivienda	1	2	1	3	4	0	0	0	0	0	0	0	1	1	2	0	0	1	3	4	0	0	0	0	0	0	0	0	0	0	0	1	0	0	2	0	0	1	2	3	6	0
ARMENIA	AR439	La Fachada	50	6	26	manzana 50 Casa # 08	vivienda	1	3	1	4	5	0	0	1	0	0	0	0	0	2	1	0	1	1	4	5	0	0	0	0	1	0	0	0	0	0	0	0	1	0	1	0	1	1	3	4	7	1
ARMENIA	AR440	La Fachada	50	6	26	manzana 50 Casa # 09	vivienda	1	1	0	1	1	0	0	0	0	0	0	0	0	0	0	0	1	1	1	2	0	0	0	0	0	0	0	0	0	0	0	0	0	0	2	0	0	0	2	2	6	0
ARMENIA	AR441	La Fachada	50	6	26	manzana 50 Casa # 10	vivienda	1	2	2	4	4	0	0	0	0	0	1	1	0	1	0	0	1	2	2	4	0	0	0	0	0	0	1	0	0	0	0	0	0	1	1	0	1	1	3	4	7	1
ARMENIA	AR442	La Fachada	50	6	26	manzana 50 Casa # 11	vivienda	1	3	1	4	5	0	0	0	1	0	0	0	0	2	0	1	1	1	4	5	0	0	0	0	1	0	0	0	0	0	0	0	0	2	0	0	2	1	4	5	7	0
ARMENIA	AR443	La Fachada	50	6	26	manzana 50 Casa # 12	vivienda	1	3	0	3	3	0	0	0	0	0	0	0	0	1	1	1	0	0	3	3	0	0	0	0	0	0	0	0	0	0	0	0	0	1	2	0	0	0	3	3	5	0
ARMENIA	AR444	La Fachada	50	6	26	manzana 50 Casa # 13	vivienda	1	0	0	0	4	0	0	0	0	0	0	0	2	2	0	0	0	2	2	4																		2	0		6	0
ARMENIA	AR445	La Fachada	50	6	26	manzana 50 Casa # 14	vivienda	1	2	0	2	3	0	0	0	0	0	0	1	0	2	0	0	0	1	2	3	0	0	0	0	0	0	0	0	0	0	0	0	0	0	0	1	1	0	2	2	6	0
ARMENIA	AR446	La Fachada	50	6	26	manzana 50 Casa # 15	vivienda	1	0	0	0	3	0	0	0	0	0	1	0	0	2	0	0	0	1	2	3	0	0	0	0	0	0	1	0	0	0	0	0	0	2	0	0	0	1	2	3	3	0
ARMENIA	AR447	La Fachada	50	6	26	manzana 50 Casa # 16	vivienda	1	5	2	7	7	0	0	0	0	0	0	0	1	2	2	2	0	1	6	7	0	0	0	0	0	0	0	0	0	0	0	1	0	0	3	1	0	1	4	5	6	0
ARMENIA	AR448	La Fachada	50	6	26	manzana 50 Casa # 17	vivienda	1	0	0	0	4	0	0	0	0	0	0	0	0	4	0	0	0	1	4	5	0	0	0	0	0	0	0	0	0	0	0	0	3	1	0	0	0	0	4	4	3	0
ARMENIA	AR449	La Fachada	50	6	26	manzana 50 Casa # 18	vivienda	1	2	0	2	5	0	0	0	0	0	0	0	0	3	1	0	1	0	5	5	0	0	0	0	0	0	0	0	0	0	0	0	0	0	2	0	1	0	3	3	7	0
ARMENIA	AR450	La Fachada	50	6	26	manzana 50 Casa # 19	vivienda	1	2	3	5	0	0	0	0	0	0	0	0	0	0	0	0	0	3	2	5																		3	0		6	0
ARMENIA	AR451	La Fachada	50	6	26	manzana 50 Casa # 20	vivienda	1	0	0	0	7	0	0	0	0	0	0	1	2	4	0	0	0	3	4	7	0	0	0	0	0	0	0	0	0	0	0	2	2	2	1	0	0	2	5	7	6	0
ARMENIA	AR452	La Fachada	50	6	26	manzana 50 Casa # 21	vivienda	1	1	1	2	3	0	0	0	0	0	0	0	1	1	0	1	0	1	2	3	0	0	0	0	0	0	0	0	0	0	0	0	0	0	0	1	0	0	1	1	7	1
ARMENIA	AR453	La Fachada	50	6	26	manzana 50 Casa # 22	vivienda	1	2	3	5	4	0	0	0	0	0	0	1	1	2	0	0	0	2	2	4	0	0	0	0	0	0	0	0	0	0	0	3	0	2	0	0	0	3	2	5	6	0
ARMENIA	AR454	La Fachada	50	6	26	manzana 50 Casa # 23	vivienda	1	3	0	3	0	0	0	0	0	0	0	0	0	0	0	0	0	0	3	3	0	0	0	0	0	0	0	0	0	0	0	0	0	1	1	0	0	0	2	2	7	0
ARMENIA	AR455	La Fachada	50	6	26	manzana 50 Casa # 24	vivienda	1	0	0	0	4	0	0	0	1	0	0	0	1	2	0	0	0	2	2	4	0	0	0	0	0	1	0	0	0	0	0	0	1	2	0	0	0	1	3	4	3	0
ARMENIA	AR456	La Fachada	50	6	26	manzana 50 Casa # 25	vivienda	1	0	0	0	0	0	0	0	0	0	0	0	0	0	0	0	0	2	1	3																		2	0		5	1
ARMENIA	AR457	La Fachada	50	6	26	manzana 50 Casa # 26	vivienda	1	1	1	2	3	0	0	0	0	0	0	0	0	0	0	2	1	1	3	4	0	0	0	0	0	0	0	0	0	0	0	0	0	0	0	2	1	0	3	3	7	0
ARMENIA	AR458	La Fachada	50	6	26	manzana 50 Casa # 27	vivienda	1	2	2	4	4	0	0	0	0	0	0	0	1	3	0	0	0	1	3	4	0	0	0	0	0	0	0	0	0	0	0	1	1	2	0	0	0	1	3	4	7	0
ARMENIA	AR459	La Fachada	50	6	26	manzana 50 Casa # 28	vivienda	1	3	3	6	6	0	0	0	0	0	0	1	1	3	0	0	1	2	4	6	0	0	0	0	0	0	0	0	0	0	0	2	1	1	0	0	0	2	2	4	7	0
ARMENIA	AR460	La Fachada	50	6	26	manzana 50 Casa # 29	vivienda	1	0	0	0	1	0	0	0	0	0	0	0	0	1	0	0	0	2	1	3																		2	0		6	0
ARMENIA	AR461	La Fachada	50	6	26	manzana 50 Casa # 30	vivienda	1	2	4	6	9	0	1	0	0	0	1	0	2	3	2	0	0	4	5	9	0	0	0	0	0	0	0	0	0	0	0	1	2	0	2	0	0	1	4	5	6	0
ARMENIA	AR462	La Fachada	50	6	26	manzana 50 Casa # 31	vivienda	1	4	0	4	5	0	1	0	0	0	0	0	0	2	1	1	0	1	4	5	0	0	0	0	0	0	0	0	0	0	0	2	0	2	0	0	0	2	2	4	7	1
ARMENIA	AR463	La Fachada	50	6	26	manzana 50 Casa # 32	vivienda	1	2	0	2	5	0	1	0	0	0	0	0	0	3	0	1	0	1	4	5	0	0	0	1	0	0	0	0	0	0	0	0	1	2	0	1	0	1	4	5	7	1
ARMENIA	AR464	La Fachada	50	6	26	manzana 50 Casa # 33	vivienda	1	0	0	0	4	0	0	0	0	0	0	2	0	2	0	0	0	2	2	4	0	0	0	0	0	0	1	0	0	0	0	1	0	1	0	1	0	2	2	4	5	1
ARMENIA	AR465	La Fachada	50	6	26	manzana 50 Casa # 34	vivienda	1	0	0	0	4	0	0	0	0	0	0	0	0	4	0	0	0	3	4	7																		3	0		4	0
ARMENIA	AR466	La Fachada	59	7	27	manzana 59 Casa # 01	vivienda	1	2	1	3	4	0	0	0	0	0	0	1	0	3	0	0	0	1	3	4	0	1	0	0	0	0	0	1	0	0	0	0	0	2	0	0	0	2	2	4	7	0
ARMENIA	AR467	La Fachada	59	7	27	manzana 59 Casa # 02	vivienda	1	4	1	5	10	0	0	0	0	0	0	2	0	7	1	0	0	2	8	10	0	0	0	0	0	0	0	0	0	1	0	0	0	2	1	0	0	1	3	4	6	0
ARMENIA	AR468	La Fachada	59	7	27	manzana 59 Casa # 03	vivienda	1	3	4	7	8	1	0	0	0	0	0	0	1	5	0	0	1	2	6	8	0	1	0	0	0	0	0	0	0	0	0	1	2	3	0	0	0	2	5	7	6	0
ARMENIA	AR469	La Fachada	59	7	27	manzana 59 Casa # 04	vivienda	1	0	0	0	6	0	0	0	0	0	0	1	3	2	0	0	0	4	2	6																		4	0		5	0
ARMENIA	AR470	La Fachada	59	7	27	manzana 59 Casa # 05	vivienda	1	3	1	4	8	1	0	1	0	0	1	2	0	3	0	0	0	5	3	8	0	0	1	1	0	0	0	1	0	0	0	0	0	2	0	0	0	3	2	5	6	1
ARMENIA	AR471	La Fachada	59	7	27	manzana 59 Casa # 06	vivienda	1	2	1	3	4	1	0	0	0	0	0	0	0	3	0	0	0	1	3	4	0	0	0	1	0	0	0	0	0	0	0	0	1	1	0	1	0	1	3	4	6	1
ARMENIA	AR472	La Fachada	59	7	27	manzana 59 Casa # 07	vivienda	1	1	0	1	1	0	0	0	0	0	0	0	0	0	0	1	0	0	1	1	0	1	0	0	0	0	0	0	0	0	0	0	0	2	0	0	0	1	2	3	7	0
ARMENIA	AR473	La Fachada	59	7	27	manzana 59 Casa # 08	vivienda	1	0	0	0	0	0	0	0	0	0	0	0	0	0	0	0	0	0	2	2	0	0	0	0	0	0	0	0	0	0	0	1	0	2	0	0	0	1	2	3	2	0
ARMENIA	AR474	La Fachada	59	7	27	manzana 59 Casa # 09	vivienda	1	1	2	3	0	0	0	0	0	0	0	0	0	0	0	0	0	2	1	3																		2	0		5	1
ARMENIA	AR475	La Fachada	59	7	27	manzana 59 Casa # 10	vivienda	1	3	2	5	9	0	0	0	0	0	0	4	2	2	0	1	0	6	3	9	0	0	0	0	0	0	0	1	0	1	1	1	0	2	1	0	0	4	3	7	6	0
ARMENIA	AR476	La Fachada	59	7	27	manzana 59 Casa # 11	vivienda	1	0	0	0	0	0	0	0	0	0	0	0	0	0	0	0	0	0	1	1	0	0	0	0	0	0	0	0	0	0	0	0	0	0	1	0	0	0	1	1	2	0
ARMENIA	AR477	La Fachada	59	7	27	manzana 59 Casa # 12	vivienda	1	3	2	5	10	1	0	0	0	0	1	1	1	3	0	2	1	4	6	10	0	0	0	0	0	0	0	0	0	0	0	0	0	1	0	0	2	0	3	3	7	0
ARMENIA	AR478	La Fachada	59	7	27	manzana 59 Casa # 13	vivienda	1	4	2	6	4	0	0	0	0	0	0	0	0	2	0	2	0	2	4	6																		2	0		7	1
ARMENIA	AR479	La Fachada	59	7	27	manzana 59 Casa # 14	vivienda	1	2	5	7	10	1	0	1	0	0	0	1	1	6	0	0	0	4	6	10	0	0	0	0	0	0	0	0	0	1	0	1	2	2	0	0	0	2	4	6	7	0
ARMENIA	AR480	La Fachada	59	7	27	manzana 59 Casa # 15	vivienda	1	0	0	0	0	0	0	0	0	0	0	0	0	0	0	0	0	0	0	0																		0	0		2	0
ARMENIA	AR481	La Fachada	59	7	27	manzana 59 Casa # 16	vivienda	1	3	1	4	3	0	0	0	0	0	1	0	0	2	0	0	0	1	2	3	0	1	0	0	0	0	0	1	0	0	0	0	0	2	0	0	0	2	2	4	7	0
ARMENIA	AR482	La Fachada	59	7	27	manzana 59 Casa # 17-2	vivienda	1	1	0	1	4	0	0	0	0	0	0	2	0	2	0	0	0	2	2	4	0	0	0	0	0	0	0	1	0	1	0	0	0	3	0	0	0	2	3	5	5	1
ARMENIA	AR483	La Fachada	59	7	27	manzana 59 Casa # 35	vivienda	1	0	0	0	11	1	0	0	0	1	0	1	1	5	0	2	0	4	7	11	0	0	0	0	0	0	0	0	0	0	0	1	1	2	0	0	0	1	3	4	3	1
ARMENIA	AR484	La Fachada	59	7	27	manzana 59 Casa # 36	vivienda	1	2	2	4	0	0	0	0	0	0	0	0	0	0	0	0	0	2	2	4	0	0	0	0	0	0	0	0	0	0	1	2	0	4	0	2	0	3	6	9	4	1
ARMENIA	AR485	La Fachada	59	7	27	manzana 59 Casa # 18 bajos	vivienda	1	2	0	2	1	0	0	0	0	0	0	0	0	0	0	1	0	2	1	3																		2	0		7	1
ARMENIA	AR486	La Fachada	59	7	27	manzana 59 Casa # 18 altos	vivienda	1	2	1	3	4	0	0	0	0	0	0	0	1	3	0	0	0	1	3	4	0	0	1	0	0	0	0	0	0	0	1	0	0	2	0	0	0	2	2	4	5	1
ARMENIA	AR487	La Fachada	59	7	27	manzana 59 Casa # 19	vivienda	1	5	4	9	6	0	0	0	0	0	0	2	1	3	0	0	0	3	3	6																		3	0		6	1
ARMENIA	AR488	La Fachada	59	7	27	manzana 59 Casa # 20	vivienda	1	0	0	0	0	0	0	0	0	0	0	0	0	0	0	0	0	0	0	0																		0	0		1	0
ARMENIA	AR489	La Fachada	59	7	27	manzana 59 Casa # 21	vivienda	1	2	2	4	9	1	0	0	0	0	0	0	4	4	0	0	0	5	4	9	1	0	0	0	0	0	0	0	0	0	0	2	0	2	0	0	0	3	2	5	6	0
ARMENIA	AR490	La Fachada	59	7	27	manzana 59 Casa # 22	vivienda	1	2	2	4	1	0	0	0	0	0	0	0	0	0	0	1	0	2	1	3	0	1	0	0	0	0	0	0	0	0	0	0	0	2	0	0	0	1	2	3	6	0
ARMENIA	AR491	La Fachada	59	7	27	manzana 59 Casa # 23	vivienda	1	2	1	3	2	0	0	0	0	0	0	0	0	1	0	1	0	1	2	3																		1	0		4	2
ARMENIA	AR492	La Fachada	59	7	27	manzana 59 Casa # 24	vivienda	1	2	4	6	6	0	0	0	0	0	0	1	2	3	0	0	0	3	3	6	0	0	0	0	0	0	0	0	0	1	0	2	1	2	0	0	0	3	3	6	6	0
ARMENIA	AR493	La Fachada	59	7	27	manzana 59 Casa # 25	vivienda	1	0	0	0	3	0	0	0	0	0	0	0	1	2	0	0	0	1	2	3																		1	0		3	0
ARMENIA	AR494	La Fachada	59	7	27	manzana 59 Casa # 26	vivienda	1	0	0	0	2	0	0	0	0	0	0	0	0	0	1	0	1	0	2	2	0	0	0	0	0	0	0	0	0	0	0	0	0	0	0	1	1	0	2	2	5	0
ARMENIA	AR495	La Fachada	59	7	27	manzana 59 Casa # 27	vivienda	1	2	2	4	1	0	0	0	0	0	0	0	0	1	0	0	0	2	1	3																		2	0		6	0
ARMENIA	AR496	La Fachada	59	7	27	manzana 59 Casa # 28	vivienda	1	0	0	0	2	0	0	0	1	0	0	0	0	1	0	0	0	1	1	2	0	0	0	0	1	0	0	0	0	0	0	0	0	1	0	0	0	1	1	2	2	0
ARMENIA	AR497	La Fachada	59	7	27	manzana 59 Casa # 29	vivienda	1	5	4	9	7	0	0	1	0	0	1	1	0	3	1	0	0	3	4	7	0	0	0	0	1	0	1	0	0	0	1	0	0	4	0	0	0	3	4	7	7	0
ARMENIA	AR498	La Fachada	59	7	27	manzana 59 Casa # 30	vivienda	1	1	0	1	4	1	0	0	0	0	0	0	0	2	1	0	0	1	3	4	0	1	0	0	0	0	0	0	0	0	0	0	0	2	0	0	0	1	2	3	5	1
ARMENIA	AR499	La Fachada	59	7	27	manzana 59 Casa # 31	vivienda	1	1	1	2	3	0	0	0	0	0	0	0	1	2	0	0	0	1	2	3																		1	0		6	0
ARMENIA	AR500	La Fachada	59	7	27	manzana 59 Casa # 32	vivienda	1	0	0	0	7	0	0	0	0	0	0	1	3	1	2	0	0	4	3	7	0	0	0	1	0	0	1	0	0	0	0	0	0	2	2	0	0	2	4	6	6	2
ARMENIA	AR501	La Fachada	59	7	27	manzana 59 Casa # 33	vivienda	1	2	2	4	5	0	1	0	0	0	0	0	0	4	0	0	0	1	4	5	0	0	1	0	0	0	0	0	0	0	0	0	2	2	0	0	0	1	4	5	5	0
ARMENIA	AR502	La Fachada	59	7	27	manzana 59 Casa # 34	vivienda	1	2	2	4	4	0	0	0	0	0	0	0	2	2	0	0	0	2	2	4																		2	0		7	1
ARMENIA	AR503	La Fachada	65	7	27	manzana 65 Casa # 01	vivienda	1	1	1	2	4	0	0	0	0	0	0	0	1	3	0	0	0	1	3	4	0	0	0	0	0	0	0	0	0	0	0	1	1	1	0	0	0	1	2	3	6	0
ARMENIA	AR504	La Fachada	65	7	27	manzana 65 Casa # 02	vivienda	1	2	1	3	0	0	0	0	0	0	0	0	0	0	0	0	0	1	2	3	0	0	0	0	0	0	0	0	0	0	0	1	0	2	0	0	0	1	2	3	4	0
ARMENIA	AR505	La Fachada	65	7	27	manzana 65 Casa # 03	vivienda	1	2	1	3	2	0	0	0	0	0	0	0	0	0	1	1	0	1	2	3	0	0	0	0	0	0	0	0	0	0	0	0	1	1	1	1	0	0	4	4	4	0
ARMENIA	AR506	La Fachada	65	7	27	manzana 65 Casa # 04	vivienda	1	0	0	0	0	0	0	0	0	0	0	0	0	0	0	0	0	1	2	3	0	0	0	0	0	0	0	0	0	0	1	0	0	1	0	1	0	1	2	3	3	0
ARMENIA	AR507	La Fachada	65	7	27	manzana 65 Casa # 05	vivienda	1	5	4	9	9	0	0	0	0	0	0	4	1	4	0	0	0	5	4	9	0	0	0	0	0	1	0	0	0	0	1	2	1	4	0	0	0	4	5	9	7	0
ARMENIA	AR508	La Fachada	65	7	27	manzana 65 Casa # 06	vivienda	1	0	0	0	5	0	0	0	0	0	0	0	1	4	0	0	0	1	4	5																		1	0		6	1
ARMENIA	AR509	La Fachada	65	7	27	manzana 65 Casa # 07	vivienda	1	3	3	6	7	0	0	0	0	0	0	1	2	2	1	0	1	3	4	7	0	0	0	0	0	0	0	0	0	1	0	1	1	1	1	0	1	2	4	6	7	0
ARMENIA	AR510	La Fachada	65	7	27	manzana 65 Casa # 08	vivienda	1	3	1	4	3	0	0	0	1	0	0	0	0	2	0	0	0	1	2	3	0	0	0	0	1	0	0	0	0	0	0	0	0	2	1	0	0	1	3	4	7	1
ARMENIA	AR511	La Fachada	65	7	27	manzana 65 Casa # 09	vivienda	1	4	0	4	0	0	0	0	0	0	0	0	0	0	0	0	0	0	4	4	0	0	0	0	0	0	0	0	0	0	0	0	0	2	1	0	0	0	3	3	7	1
ARMENIA	AR512	La Fachada	65	7	27	manzana 65 Casa # 10	vivienda	1	3	1	4	5	0	0	0	1	0	0	1	0	3	0	0	0	2	3	5	0	0	0	0	1	0	0	0	0	0	0	1	0	2	0	0	0	2	2	4	7	0
ARMENIA	AR513	La Fachada	65	7	27	manzana 65 Casa # 11	vivienda	1	3	2	5	0	0	0	0	0	0	0	0	0	0	0	0	0	2	3	5	0	0	0	0	0	0	0	0	0	0	0	0	1	1	0	0	0	0	2	2	7	0
ARMENIA	AR514	La Fachada	65	7	27	manzana 65 Casa # 12	vivienda	1	4	4	8	4	0	0	0	0	0	0	0	0	3	1	0	0	4	4	8	0	0	0	0	1	0	0	1	0	1	0	0	1	4	0	1	0	3	6	9	7	0
ARMENIA	AR515	La Fachada	65	7	27	manzana 65 Casa # 13	vivienda	1	0	0	0	3	0	0	0	0	0	0	1	0	2	0	0	0	1	2	3																		1	0		4	1
ARMENIA	AR516	La Fachada	65	7	27	manzana 65 Casa # 14	vivienda	1	6	1	7	4	0	0	0	0	0	0	0	0	3	1	0	0	1	4	5	0	0	0	0	0	0	0	0	0	0	0	1	0	2	3	0	1	1	6	7	7	0
ARMENIA	AR517	La Fachada	65	7	27	manzana 65 Casa # 15	vivienda	1	4	0	4	6	0	0	0	0	0	1	0	0	3	0	1	1	1	5	6	0	0	0	0	0	0	1	0	0	0	0	0	2	2	0	1	1	1	6	7	6	0
ARMENIA	AR518	La Fachada	65	7	27	manzana 65 Casa # 17	vivienda	1	4	5	9	11	0	0	0	2	0	0	0	1	6	1	1	0	3	8	11	0	0	0	0	1	0	0	0	0	0	0	0	4	3	1	1	0	1	9	10	7	0
ARMENIA	AR519	La Fachada	65	7	27	manzana 65 Casa # 18	vivienda	1	2	2	4	4	0	0	0	0	0	0	0	1	3	0	0	0	1	3	4	0	0	0	0	0	0	0	0	0	0	0	1	1	2	0	0	0	1	3	4	6	1
ARMENIA	AR520	La Fachada	65	7	27	manzana 65 Casa # 19	vivienda	1	0	0	0	0	0	0	0	0	0	0	0	0	0	0	0	0	1	1	2	0	0	0	0	0	0	0	0	0	0	0	0	0	1	1	0	0	0	2	2	5	1
ARMENIA	AR521	La Fachada	65	7	27	manzana 65 Casa # 20	vivienda	1	0	0	0	5	0	0	0	0	0	0	1	2	2	0	0	0	3	2	5	0	0	0	0	0	0	0	0	1	0	0	1	1	1	0	0	0	2	2	4	4	1
ARMENIA	AR522	La Fachada	65	7	27	manzana 65 Casa # 21	vivienda	1	3	0	3	2	0	0	0	0	0	0	1	0	0	0	1	0	1	1	2	0	0	0	0	0	0	0	0	0	0	0	0	0	0	0	1	0	0	1	1	7	1
ARMENIA	AR523	La Fachada	65	7	27	manzana 65 Casa # 22	vivienda	1	2	3	5	0	0	0	0	0	0	0	0	0	0	0	0	0	3	2	5	0	0	0	0	0	0	0	0	0	0	0	0	0	0	0	0	0	3	0	0	7	0
ARMENIA	AR524	La Fachada	65	7	27	manzana 65 Casa # 23	vivienda	1	3	0	3	3	0	0	0	0	0	0	0	0	0	0	2	1	0	3	3																		0	3		4	0
ARMENIA	AR525	La Fachada	65	7	27	manzana 65 Casa # 24	vivienda	1	0	0	0	3	0	0	0	0	0	0	1	0	2	0	0	0	1	2	3																		1	0		2	1
ARMENIA	AR526	La Fachada	65	7	27	manzana 65 Casa # 25	vivienda	1	3	1	4	4	0	0	0	0	0	0	0	1	2	1	0	0	1	3	4	0	0	0	0	0	0	0	1	0	0	0	1	0	2	0	0	0	2	2	4	4	1
ARMENIA	AR527	La Fachada	65	7	27	manzana 65 Casa # 26	vivienda	1	0	0	0	4	0	0	1	0	0	0	0	0	3	0	0	0	1	3	4	0	0	0	1	0	0	0	0	0	0	0	0	0	1	0	0	0	1	1	2	4	0
ARMENIA	AR528	La Fachada	65	7	27	manzana 65 Casa # 27	vivienda	1	2	2	4	3	0	0	0	0	0	1	1	0	1	0	0	0	2	1	3	0	0	0	0	0	0	1	0	1	0	0	0	0	1	0	0	0	2	1	3	6	0
ARMENIA	AR529	La Fachada	65	7	27	manzana 65 Casa # 28	vivienda	1	0	0	0	2	0	0	0	0	0	0	0	0	2	0	0	0	0	2	2	0	0	0	0	0	0	0	0	0	0	0	0	0	0	2	0	0	0	2	2	5	0
ARMENIA	AR530	La Fachada	65	7	27	manzana 65 Casa # 29	Hogar Infantil	1	1	2	3	3	0	0	0	0	0	0	0	2	1	0	0	0	2	1	3	0	0	0	0	0	0	0	0	0	0	0	2	0	1	0	0	0	2	1	3	7	0
ARMENIA	AR531	La Fachada	65	7	27	manzana 65 Casa # 30	vivienda	1	5	0	5	6	0	0	0	0	0	0	0	0	4	1	1	0	1	6	7	0	0	0	0	0	0	0	0	0	0	0	0	0	3	0	0	1	0	4	4	7	0
ARMENIA	AR532	La Fachada	65	7	27	manzana 65 Casa # 31	vivienda	1	2	0	2	1	0	0	0	0	0	0	0	0	0	0	1	0	0	1	1	0	0	0	0	0	0	0	0	0	0	0	0	0	0	0	1	0	0	1	1	7	1
ARMENIA	AR533	La Fachada	65	7	27	manzana 65 Casa # 32	vivienda	1	0	0	0	3	0	0	0	0	0	0	0	1	2	0	0	0	1	2	3	0	0	1	0	0	0	0	0	0	0	1	1	0	2	0	0	0	3	2	5	1	1
ARMENIA	AR534	La Fachada	72	8	28	manzana 72 Casa # 01	vivienda	1	1	0	1	2	0	0	0	0	0	0	0	0	0	1	0	1	0	2	2	0	0	0	0	0	0	0	0	0	0	0	0	0	0	1	0	1	0	2	2	7	0
ARMENIA	AR535	La Fachada	72	8	28	manzana 72 Casa # 02	vivienda	1	0	0	0	3	0	0	0	0	0	0	0	0	2	0	1	0	1	3	4	0	0	0	0	0	0	0	0	0	0	0	0	1	1	0	1	0	0	3	3	6	0
ARMENIA	AR536	La Fachada	72	8	28	manzana 72 Casa # 03	vivienda	1	1	0	1	0	0	0	0	0	0	0	0	0	0	0	0	0	0	1	1	0	0	0	0	0	0	1	0	0	0	1	1	0	1	0	0	0	3	1	4	5	0
ARMENIA	AR537	La Fachada	72	8	28	manzana 72 Casa # 04	vivienda	1	4	5	9	0	0	0	0	0	0	0	0	0	0	0	0	0	5	4	9																		5	0		5	0
ARMENIA	AR538	La Fachada	72	8	28	manzana 72 Casa # 05	vivienda	1	0	0	0	0	0	0	0	0	0	0	0	0	0	0	0	0	0	0	0																		0	0		2	0
ARMENIA	AR539	La Fachada	72	8	28	manzana 72 Casa # 06	vivienda	1	4	0	4	4	0	0	0	0	0	0	0	0	2	2	0	0	0	4	4	0	1	0	0	0	0	0	0	0	0	0	0	0	2	1	0	0	1	3	4	7	0
ARMENIA	AR540	La Fachada	72	8	28	manzana 72 Casa # 07	vivienda	1	0	0	0	2	0	0	0	0	0	0	0	0	2	0	0	0	0	2	2	0	0	0	0	0	0	0	0	0	0	0	0	0	0	0	1	0	0	1	1	1	1
ARMENIA	AR541	La Fachada	72	8	28	manzana 72 Casa # 08	vivienda	1	0	0	0	3	0	0	0	0	0	0	1	0	1	1	0	0	1	2	3	0	0	0	0	0	0	0	0	0	1	0	0	0	1	1	0	0	1	2	3	4	0
ARMENIA	AR542	La Fachada	72	8	28	manzana 72 Casa # 09	vivienda	1	1	0	1	4	0	0	0	0	0	0	1	0	1	1	1	0	1	3	4	0	0	0	0	0	0	0	0	0	0	1	0	0	1	1	1	0	1	3	4	7	0
ARMENIA	AR543	La Fachada	72	8	28	manzana 72 Casa # 10	vivienda	1	3	2	5	4	0	0	0	0	1	0	0	1	2	0	0	0	2	2	4	0	0	0	0	0	1	0	0	0	0	0	0	1	2	0	0	0	1	3	4	7	0
ARMENIA	AR544	La Fachada	72	8	28	manzana 72 Casa # 11	vivienda	1	0	0	0	5	0	0	0	0	0	1	1	1	2	0	0	0	3	2	5	0	0	0	0	0	0	0	0	0	0	0	0	2	1	0	0	0	0	3	3	6	0
ARMENIA	AR545	La Fachada	72	8	28	manzana 72 Casa # 12	vivienda	1	2	2	4	4	0	0	0	1	0	0	1	0	2	0	0	0	2	2	4	0	0	0	0	0	0	0	1	0	0	0	1	0	2	0	0	0	2	2	4	6	1
ARMENIA	AR546	La Fachada	72	8	28	manzana 72 Casa # 13	vivienda	1	2	2	4	4	0	0	0	0	1	0	0	0	3	0	0	0	1	3	4	0	0	0	0	0	1	0	0	0	0	0	0	0	2	0	0	0	1	2	3	6	0
ARMENIA	AR547	La Fachada	72	8	28	manzana 72 Casa # 14	vivienda	1	2	2	4	4	0	0	0	0	0	0	0	1	3	0	0	0	1	3	4	0	0	0	0	0	0	0	0	0	0	0	1	0	3	0	0	0	1	3	4	6	0
ARMENIA	AR548	La Fachada	72	8	28	manzana 72 Casa # 15	vivienda	1	0	0	0	4	0	0	0	0	0	0	0	0	2	1	0	1	3	4	7	1	0	0	0	0	0	0	0	0	0	0	0	1	1	0	0	0	1	2	3	6	1
ARMENIA	AR549	La Fachada	72	8	28	manzana 72 Casa # 16	vivienda	1	0	0	0	2	0	0	0	0	0	0	0	0	0	2	0	0	1	2	3	0	0	0	0	0	0	0	0	0	0	0	0	1	1	0	0	0	0	2	2	5	0
ARMENIA	AR550	La Fachada	72	8	28	manzana 72 Casa # 17	vivienda	1	0	0	0	3	0	0	0	0	0	0	0	0	2	1	0	0	1	3	4																		1	0		3	1
ARMENIA	AR551	La Fachada	72	8	28	manzana 72 Casa # 19	vivienda	1	0	0	0	0	0	0	0	0	0	0	0	0	0	0	0	0	0	2	2																		0	2		4	0
ARMENIA	AR552	La Fachada	72	8	28	manzana 72 Casa # 20	vivienda	1	4	1	5	7	0	0	0	0	0	0	1	0	6	0	0	0	1	6	7	0	1	0	0	0	0	0	0	0	0	0	0	1	3	0	0	0	1	4	5	7	0
ARMENIA	AR553	La Fachada	72	8	28	manzana 72 Casa # 21	vivienda	1	2	1	3	5	0	0	0	0	0	0	0	2	3	0	0	0	2	3	5	0	0	0	0	0	0	0	0	0	0	0	1	0	2	0	0	1	1	3	4	6	0
ARMENIA	AR554	La Fachada	72	8	28	manzana 72 Casa # 22	vivienda	1	0	0	0	1	0	0	0	0	0	0	0	0	0	0	0	1	0	1	1																		0	1		6	0
ARMENIA	AR555	La Fachada	72	8	28	manzana 72 Casa # 23	vivienda	1	0	0	0	2	0	0	0	0	0	0	0	0	0	0	1	1	2	2	4	0	0	0	0	0	0	0	0	0	0	0	0	0	0	0	1	0	0	1	1	6	0
ARMENIA	AR556	La Fachada	72	8	28	manzana 72 Casa # 24	vivienda	1	2	0	2	5	0	0	0	0	0	0	2	0	3	0	0	0	2	3	5																		2	0		5	1
ARMENIA	AR557	La Fachada	72	8	28	manzana 72 Casa # 25	vivienda	1	3	0	3	1	0	0	0	0	0	0	0	0	0	0	1	0	1	1	2	0	0	0	0	0	0	0	0	0	0	0	0	0	0	0	1	0	0	1	1	7	0
ARMENIA	AR558	La Fachada	72	8	28	manzana 72 Casa # 26	vivienda	1	2	5	7	0	0	0	0	0	0	0	0	0	0	0	0	0	5	2	7																		5	0		4	0
ARMENIA	AR559	La Fachada	72	8	28	manzana 72 Casa # 27	vivienda	1	1	0	1	1	0	0	0	0	0	0	0	0	0	1	0	0	0	1	1	0	0	0	0	0	0	0	0	0	0	0	0	0	0	1	0	0	0	1	1	7	1
ARMENIA	AR560	La Fachada	72	8	28	manzana 72 Casa # 28	vivienda	1	2	1	3	0	0	0	0	0	0	0	0	0	0	0	0	0	1	2	3	0	0	0	0	0	0	0	0	0	0	0	1	0	2	0	0	0	1	2	3	7	0
ARMENIA	AR561	La Fachada	72	8	28	manzana 72 Casa # 29	vivienda	1	1	1	2	0	0	0	0	0	0	0	0	0	0	0	0	0	1	1	2																		1	0		3	0
ARMENIA	AR562	La Fachada	72	8	28	manzana 72 Casa # 30	vivienda	1	3	2	5	4	0	0	0	0	1	0	0	0	2	0	0	1	1	3	4	0	0	0	0	0	0	0	0	0	0	0	0	1	1	0	0	1	0	3	3	7	0
ARMENIA	AR563	La Fachada	72	8	28	manzana 72 Casa # 31	vivienda	1	0	0	0	4	0	0	0	0	1	0	0	0	3	0	0	0	1	3	4																		1	0		6	0
ARMENIA	AR564	La Fachada	72	8	28	manzana 72 Casa # 32	vivienda	1	0	0	0	4	0	0	0	0	1	0	0	1	1	1	0	0	2	2	4	0	0	0	0	0	0	0	0	0	0	0	1	0	1	1	0	0	1	2	3	4	1
ARMENIA	AR565	La Fachada	72	8	28	manzana 72 Casa # 33	vivienda	1	0	0	0	5	1	0	0	0	0	0	0	0	3	0	0	1	1	4	5	0	0	1	0	0	0	0	0	0	0	0	0	1	1	0	0	1	1	3	4	5	0
ARMENIA	AR566	La Fachada	72	8	28	manzana 72 Casa # 34	vivienda	1	2	1	3	9	0	0	0	0	0	1	1	2	3	2	0	0	4	5	9	0	0	0	0	0	0	0	1	0	0	0	0	0	1	2	0	0	1	3	4	6	0
ARMENIA	AR567	La Fachada	72	8	28	manzana 72 Casa # 35	vivienda	1	0	0	0	3	0	0	0	0	0	0	0	0	2	1	0	0	0	3	3	0	0	0	0	0	0	0	0	0	0	0	0	1	1	1	0	0	0	3	3	4	1
ARMENIA	AR568	La Fachada	72	8	28	manzana 72 Casa # 36	vivienda	1	2	3	5	5	0	0	0	0	0	1	1	0	3	0	0	0	2	3	5	0	0	0	0	0	0	1	0	0	0	0	1	1	2	0	0	0	2	3	5	7	1
ARMENIA	AR569	La Fachada	73	8	28	manzana 73 Casa # 01	panader�a-vivienda	1	2	0	2	4	0	1	0	0	0	0	1	0	2	0	0	0	2	2	4	0	0	0	0	0	0	0	0	0	0	0	0	0	1	0	0	0	0	1	1	6	0
ARMENIA	AR570	La Fachada	73	8	28	manzana 73 Casa # 02	vivienda	1	0	0	0	4	0	0	0	0	0	1	0	0	2	1	0	0	1	3	4	0	0	0	0	0	0	0	0	0	0	0	0	1	1	1	0	0	0	3	3	5	0
ARMENIA	AR571	La Fachada	73	8	28	manzana 73 Casa # 03	vivienda	1	3	1	4	3	0	0	0	0	0	0	0	1	2	0	0	0	1	2	3	0	0	0	0	0	0	0	0	0	0	0	0	1	2	0	0	0	0	3	3	7	0
ARMENIA	AR572	La Fachada	73	8	28	manzana 73 Casa # 04	vivienda	1	2	1	3	4	0	0	1	0	0	0	1	0	2	0	0	0	2	2	4	0	0	0	0	0	0	0	0	0	0	0	0	0	1	0	1	0	0	2	2	5	0
ARMENIA	AR573	La Fachada	73	8	28	manzana 73 Casa # 05	vivienda	1	0	0	0	3	0	0	0	0	0	0	1	0	2	0	0	0	1	2	3	0	0	0	0	0	0	0	0	1	0	0	0	0	2	0	0	0	1	2	3	5	0
ARMENIA	AR574	La Fachada	73	8	28	manzana 73 Casa # 06	vivienda	1	2	0	2	4	0	0	1	0	0	0	0	0	3	0	0	0	1	3	4	0	0	0	1	0	0	0	0	0	0	0	0	1	2	0	0	0	1	3	4	7	1
ARMENIA	AR575	La Fachada	73	8	28	manzana 73 Casa # 07	vivienda	1	0	0	0	2	0	0	0	0	0	0	0	0	0	0	2	0	0	2	2	0	0	0	0	0	0	0	0	0	0	0	0	0	0	0	1	1	0	2	2	6	1
ARMENIA	AR576	La Fachada	73	8	28	manzana 73 Casa # 08	vivienda	1	2	1	3	0	0	0	0	0	0	0	0	0	0	0	0	0	1	2	3	0	0	0	0	0	0	0	1	0	1	0	2	0	2	0	0	0	4	2	6	6	0
ARMENIA	AR577	La Fachada	73	8	28	manzana 73 Casa # 09	vivienda	1	3	2	5	5	0	0	0	0	0	0	0	0	5	0	0	0	2	5	7	0	0	0	0	0	0	0	0	0	0	0	0	1	1	1	0	0	0	3	3	7	0
ARMENIA	AR578	La Fachada	73	8	28	manzana 73 Casa # 10	vivienda	1	2	2	4	3	0	0	0	0	0	0	0	1	2	0	0	0	1	2	3	0	0	0	0	0	0	0	0	0	0	0	0	0	3	0	0	0	0	3	3	6	1
ARMENIA	AR579	La Fachada	73	8	28	manzana 73 Casa # 11	vivienda	1	2	1	3	3	0	0	0	0	0	0	0	1	2	0	0	0	1	2	3																		1	0		4	0
ARMENIA	AR580	La Fachada	73	8	28	manzana 73 Casa # 12	vivienda	1	4	9	13	7	0	0	0	0	0	0	3	0	2	1	1	0	3	4	7	0	0	0	0	0	0	0	0	0	0	0	0	0	1	1	1	0	0	3	3	7	0
ARMENIA	AR581	La Fachada	73	8	28	manzana 73 Casa # 13	vivienda	1	0	0	0	2	0	0	0	0	0	0	0	0	2	0	0	0	0	2	2																		0	2		4	0
ARMENIA	AR582	La Fachada	73	8	28	manzana 73 Casa # 14	vivienda	1	0	0	0	0	0	0	0	0	0	0	0	0	0	0	0	0	0	0	0																		0	0		4	0
ARMENIA	AR583	La Fachada	73	8	28	manzana 73 Casa # 15	vivienda	1	1	2	3	4	0	0	0	0	0	1	0	0	2	1	0	0	1	3	4	0	0	0	0	0	0	0	0	0	0	0	0	0	1	1	0	0	0	2	2	6	1
ARMENIA	AR584	La Fachada	73	8	28	manzana 73 Casa # 16	vivienda	1	2	5	7	4	0	0	0	0	1	0	1	1	1	0	0	0	3	1	4	1	0	0	0	0	0	1	0	0	0	0	2	0	2	0	0	0	4	2	6	5	0
ARMENIA	AR585	La Fachada	73	8	28	manzana 73 Casa # 34	vivienda	1	0	0	0	4	0	0	1	0	0	0	0	0	3	0	0	0	1	3	4																		1	0		1	0
ARMENIA	AR586	La Fachada	73	8	28	manzana 73 Casa # 17	vivienda	1	3	1	4	3	0	0	1	0	0	0	0	0	2	0	0	0	1	2	3	0	0	0	0	1	0	0	0	0	0	0	0	0	2	0	0	0	1	2	3	7	0
ARMENIA	AR587	La Fachada	73	8	28	manzana 73 Casa # 18	vivienda	1	0	0	0	0	0	0	0	0	0	0	0	0	0	0	0	0	1	2	3	0	0	0	0	0	0	0	0	0	0	0	1	1	1	0	0	0	1	2	3	2	1
ARMENIA	AR588	La Fachada	73	8	28	manzana 73 Casa # 19	vivienda	1	2	2	4	4	0	0	0	0	0	0	1	1	2	0	0	0	2	2	4																		2	0		6	1
ARMENIA	AR589	La Fachada	73	8	28	manzana 73 Casa # 20	vivienda	1	2	4	6	4	0	0	0	0	0	0	0	0	2	0	2	0	4	4	8	0	0	0	0	0	0	0	0	0	0	0	0	0	0	1	1	0	0	2	2	4	0
ARMENIA	AR590	La Fachada	73	8	28	manzana 73 Casa # 21	vivienda	1	0	0	0	6	0	0	0	0	0	1	1	1	2	1	0	0	3	3	6	0	0	0	0	0	0	0	1	0	0	0	2	2	1	2	0	0	3	5	8	4	0
ARMENIA	AR591	La Fachada	73	8	28	manzana 73 Casa # 22	vivienda	1	1	2	3	4	0	0	0	0	0	0	1	1	1	1	0	0	2	2	4	0	0	0	0	0	0	0	0	0	0	1	1	1	1	1	0	0	2	3	5	6	0
ARMENIA	AR592	La Fachada	73	8	28	manzana 73 Casa # 23	vivienda	1	1	0	1	1	0	0	0	0	0	0	0	0	0	1	0	0	1	1	2	0	0	0	0	0	0	0	0	0	0	0	0	0	0	1	0	0	0	1	1	5	0
ARMENIA	AR593	La Fachada	73	8	28	manzana 73 Casa # 24	vivienda	1	3	0	3	2	0	0	0	0	0	0	0	0	2	0	0	0	0	2	2	0	0	0	0	0	0	0	0	0	0	0	0	1	1	0	0	0	0	2	2	5	0
ARMENIA	AR594	La Fachada	73	8	28	manzana 73 Casa # 25	vivienda	1	2	4	6	6	0	0	0	0	0	0	2	1	3	0	0	0	3	3	6	0	0	0	0	0	0	0	1	0	1	0	1	0	1	0	0	0	3	1	4	7	0
ARMENIA	AR595	La Fachada	73	8	28	manzana 73 Casa # 26	vivienda	1	2	0	2	1	0	0	0	0	0	0	0	0	0	1	0	0	0	1	1	0	0	0	0	0	0	0	0	0	0	0	0	0	1	1	0	0	0	2	2	5	0
ARMENIA	AR596	La Fachada	73	8	28	manzana 73 Casa # 27	vivienda	1	0	0	0	2	0	0	0	0	0	0	0	0	0	1	1	0	2	2	4	0	0	0	0	0	0	0	0	0	0	0	2	0	1	1	0	0	2	2	4	6	0
ARMENIA	AR597	La Fachada	73	8	28	manzana 73 Casa # 28	vivienda	1	3	2	5	0	0	0	0	0	0	0	0	0	0	0	0	0	2	3	5	0	0	0	0	0	0	0	0	0	0	0	1	0	0	1	0	0	1	1	2	5	0
ARMENIA	AR598	La Fachada	73	8	28	manzana 73 Casa # 29	vivienda	1	3	1	4	4	0	0	0	0	0	0	0	0	4	0	0	0	1	4	5	0	0	0	0	0	1	0	0	0	0	0	3	0	1	0	0	0	4	1	5	7	0
ARMENIA	AR599	La Fachada	73	8	28	manzana 73 Casa # 30	vivienda	1	4	4	8	7	0	0	1	1	0	0	1	0	1	0	1	0	3	2	5	0	0	0	0	0	0	0	0	0	0	1	0	0	0	0	0	1	1	1	2	7	0
ARMENIA	AR600	La Fachada	73	8	28	manzana 73 Casa # 31	vivienda	1	1	0	1	0	0	0	0	0	0	0	0	0	0	0	0	0	0	1	1	0	0	0	0	0	0	0	0	0	0	0	1	0	2	0	0	0	1	2	3	6	0
ARMENIA	AR601	La Fachada	73	8	28	manzana 73 Casa # 32	vivienda	1	0	0	0	4	0	0	0	1	0	1	0	0	2	0	0	0	2	2	4	0	0	0	1	0	0	0	0	0	0	0	0	0	2	0	0	0	1	2	3	5	0
ARMENIA	AR602	La Fachada	73	8	28	manzana 73 Casa # 33	vivienda	1	2	1	3	4	0	0	0	0	1	0	1	0	2	0	0	0	2	2	4	0	0	0	0	0	0	0	0	0	1	1	0	0	2	0	0	0	2	2	4	5	0
ARMENIA	AR603	La Fachada	74	8	28	manzana 74 Casa # 01	vivienda	1	0	0	0	4	0	0	0	0	0	0	1	0	3	0	0	0	1	3	4																		1	0		6	1
ARMENIA	AR604	La Fachada	74	8	28	manzana 74 Casa # 02	vivienda	1	2	1	3	3	0	0	0	0	0	0	0	1	1	0	0	1	1	2	3	0	0	0	0	0	0	0	0	0	0	0	1	0	2	0	0	1	1	3	4	7	0
ARMENIA	AR605	La Fachada	74	8	28	manzana 74 Casa # 03	vivienda	1	0	0	0	0	0	0	0	0	0	0	0	0	0	0	0	0	2	2	4	0	0	0	0	0	0	1	0	0	0	0	0	2	1	0	0	0	1	3	4	3	1
ARMENIA	AR606	La Fachada	74	8	28	manzana 74 Casa # 04	vivienda	1	2	2	4	4	0	0	0	0	0	0	1	1	2	0	0	0	2	2	4	1	0	0	0	0	0	0	0	0	0	0	1	0	1	0	0	0	2	1	3	7	0
ARMENIA	AR607	La Fachada	74	8	28	manzana 74 Casa # 05	vivienda	1	3	1	4	0	0	0	0	0	0	0	0	0	0	0	0	0	1	3	4	0	1	0	0	0	0	0	0	0	0	0	0	1	2	1	0	0	1	4	5	7	0
ARMENIA	AR608	La Fachada	74	8	28	manzana 74 Casa # 06	vivienda	1	2	1	3	0	0	0	0	0	0	0	0	0	0	0	0	0	1	2	3	0	0	0	0	0	0	0	0	0	0	0	0	0	0	0	0	0	1	0	0	5	1
ARMENIA	AR609	La Fachada	74	8	28	manzana 74 Casa # 07	vivienda	1	2	4	6	7	0	1	0	0	0	0	2	2	2	0	0	0	5	2	7	0	0	0	1	0	0	0	1	0	0	1	2	0	2	0	0	0	5	2	7	5	0
ARMENIA	AR610	La Fachada	74	8	28	manzana 74 Casa # 08	vivienda	1	2	2	4	5	0	0	1	1	0	0	1	0	2	0	0	0	3	2	5	0	0	0	1	1	0	0	0	0	0	0	1	0	1	0	0	0	3	1	4	6	0
ARMENIA	AR611	La Fachada	74	8	28	manzana 74 Casa # 09	vivienda	1	0	0	0	5	0	0	0	1	0	0	1	1	2	0	0	0	3	2	5	1	0	0	0	1	0	0	0	1	0	0	1	0	2	0	0	0	4	2	6	5	0
ARMENIA	AR612	La Fachada	74	8	28	manzana 74 Casa # 10	vivienda	1	0	0	0	5	0	0	1	0	0	0	0	0	2	0	1	1	1	4	5	0	0	0	1	0	0	0	0	0	0	0	0	0	2	0	1	0	1	3	4	5	0
ARMENIA	AR613	La Fachada	74	8	28	manzana 74 Casa # 11	vivienda	1	0	0	0	2	0	0	0	0	0	0	0	0	2	0	0	0	1	2	3	0	0	0	0	0	0	0	0	0	0	0	1	0	1	1	0	0	1	2	3	5	0
ARMENIA	AR614	La Fachada	74	8	28	manzana 74 Casa # 12	vivienda	1	0	0	0	0	0	0	0	0	0	0	0	0	0	0	0	0	3	2	5																		3	0		6	0
ARMENIA	AR615	La Fachada	74	8	28	manzana 74 Casa # 13	vivienda	1	2	2	4	2	0	0	0	0	0	0	0	0	1	1	0	0	2	2	4	0	0	0	0	0	0	0	0	0	0	0	0	0	3	0	0	0	0	3	3	6	0
ARMENIA	AR616	La Fachada	74	8	28	manzana 74 Casa # 14	vivienda	1	0	0	0	0	0	0	0	0	0	0	0	0	0	0	0	0	1	2	3	0	1	0	0	1	0	0	0	0	0	0	0	0	2	0	0	0	2	2	4	4	0
ARMENIA	AR617	La Fachada	74	8	28	manzana 74 Casa # 15	vivienda	1	0	0	0	3	0	0	0	0	0	0	1	0	0	1	1	0	1	2	3	0	0	0	0	0	0	0	0	0	0	0	1	0	0	1	1	0	1	2	3	6	0
ARMENIA	AR618	La Fachada	74	8	28	manzana 74 Casa # 16	vivienda	1	0	0	0	4	0	0	0	0	0	0	0	1	3	0	0	0	1	3	4	0	0	0	0	0	0	0	0	0	0	0	1	1	2	0	0	0	1	3	4	5	0
ARMENIA	AR619	La Fachada	74	8	28	manzana 74 Casa # 17	vivienda	1	0	0	0	2	0	0	0	0	0	0	0	0	1	1	0	0	0	2	2																		0	2		1	0
ARMENIA	AR620	La Fachada	74	8	28	manzana 74 Casa # 17b	vivienda	1	0	0	0	0	0	0	0	0	0	0	0	0	0	0	0	0	0	0	0	0	0	0	0	0	0	0	0	0	0	0	0	1	0	2	0	0	0	3	3	1	0
ARMENIA	AR621	La Fachada	74	8	28	manzana 74 Casa # 18	vivienda	1	3	4	7	0	0	0	0	0	0	0	0	0	0	0	0	0	4	3	7																		4	0		7	1
ARMENIA	AR622	La Fachada	74	8	28	manzana 74 Casa # 19	vivienda	1	4	2	6	5	0	0	0	0	0	0	0	2	3	0	0	0	2	3	5	0	0	0	0	0	0	0	0	0	0	0	3	0	3	0	0	0	3	3	6	7	0
ARMENIA	AR623	La Fachada	74	8	28	manzana 74 Casa # 20	vivienda	1	2	1	3	0	0	0	0	0	0	0	0	0	0	0	0	0	1	2	3	0	0	0	0	0	0	0	0	0	0	0	2	0	1	0	0	0	2	1	3	6	0
ARMENIA	AR624	La Fachada	74	8	28	manzana 74 Casa # 21	vivienda	1	2	0	2	2	0	0	0	0	0	0	0	0	0	0	1	1	0	2	2	0	0	0	0	0	0	0	0	0	0	0	0	0	0	0	0	2	0	2	2	7	0
ARMENIA	AR625	La Fachada	74	8	28	manzana 74 Casa # 22	vivienda	1	2	1	3	3	0	0	0	0	0	0	0	0	3	0	0	0	1	3	4	0	0	0	0	0	0	0	0	0	0	0	0	1	1	0	0	0	0	2	2	7	0
ARMENIA	AR626	La Fachada	74	8	28	manzana 74 Casa # 23	vivienda	1	4	1	5	3	0	0	0	0	0	0	0	0	3	0	0	0	1	3	4	0	0	0	0	0	0	0	0	0	0	0	0	1	2	0	0	0	0	3	3	6	1
ARMENIA	AR627	La Fachada	74	8	28	manzana 74 Casa # 24	vivienda	1	1	4	5	5	0	0	0	0	0	0	2	1	2	0	0	0	3	2	5	0	0	0	0	0	0	0	0	0	0	1	1	2	1	0	0	0	2	3	5	6	1
ARMENIA	AR628	La Fachada	74	8	28	manzana 74 Casa # 25	vivienda	1	0	0	0	1	0	0	0	0	0	0	0	0	1	0	0	0	0	1	1																		0	1		4	0
ARMENIA	AR629	La Fachada	74	8	28	manzana 74 Casa # 26	vivienda	1	4	1	5	6	0	0	0	0	0	0	1	0	4	1	0	0	1	5	6	0	0	0	0	0	0	0	0	0	0	1	0	0	3	0	1	0	1	4	5	7	0
ARMENIA	AR630	La Fachada	74	8	28	manzana 74 Casa # 27	vivienda	1	0	0	0	0	0	0	0	0	0	0	0	0	0	0	0	0	0	2	2	0	0	0	0	0	0	0	0	0	0	0	0	0	1	0	1	0	0	2	2	5	0
ARMENIA	AR631	La Fachada	74	8	28	manzana 74 Casa # 28	vivienda	1	2	3	5	0	0	0	0	0	0	0	0	0	0	0	0	0	3	2	5	0	0	1	0	0	0	0	0	0	0	0	1	1	1	1	0	0	2	3	5	5	0
ARMENIA	AR632	La Fachada	74	8	28	manzana 74 Casa # 29	vivienda	1	0	0	0	0	0	0	0	0	0	0	0	0	0	0	0	0	1	3	4	0	0	0	0	0	0	0	1	0	0	0	0	0	1	1	0	0	1	2	3	1	1
ARMENIA	AR633	La Fachada	74	8	28	manzana 74 Casa # 30	vivienda	1	0	0	0	4	0	0	0	0	0	0	0	1	3	0	0	0	1	3	4																		1	0		4	1
ARMENIA	AR634	La Fachada	74	8	28	manzana 74 Casa # 31	vivienda	1	3	0	3	6	0	0	0	0	0	0	0	1	4	0	0	1	1	5	6																		1	0		7	0
ARMENIA	AR635	La Fachada	74	8	28	manzana 74 Casa # 32	vivienda	1	5	1	6	5	0	0	0	0	0	0	0	0	2	2	0	1	1	5	6	0	0	0	0	0	0	0	0	0	0	0	0	0	2	1	0	1	0	4	4	7	0
ARMENIA	AR636	La Fachada	74	8	28	manzana 74 Casa # 33	vivienda	1	3	0	3	3	0	0	0	0	0	0	0	0	1	2	0	0	0	3	3	0	0	0	0	0	0	0	0	0	0	0	0	0	1	2	0	0	0	3	3	7	1
ARMENIA	AR637	Las Colinas	3	1	29	sector 10 # 03	vivienda	1	0	0	0	7	0	0	0	0	0	0	1	2	3	1	0	0	3	4	7																		3	0		3	0
ARMENIA	AR638	Las Colinas	3	1	29	sector 10 # 05	vivienda	1	1	0	1	0	0	0	0	0	0	0	0	0	0	0	0	0	0	1	1	0	0	0	0	0	0	0	0	0	0	0	0	0	0	0	0	1	0	1	1	7	0
ARMENIA	AR639	Las Colinas	3	1	29	sector 10 # 07	vivienda	1	2	1	3	0	0	0	0	0	0	0	0	0	0	0	0	0	1	2	3																		1	0		3	0
ARMENIA	AR640	Las Colinas	3	1	29	sector 10 # 09	vivienda	1	0	0	0	2	0	0	0	0	0	0	0	0	2	0	0	0	0	2	2																		0	2		1	0
ARMENIA	AR641	Las Colinas	3	1	29	sector 10 # 11	vivienda	1	0	0	0	4	0	0	0	0	0	0	0	1	3	0	0	0	1	3	4	0	0	0	0	0	0	0	0	0	0	0	0	2	1	1	0	0	0	4	4	6	0
ARMENIA	AR642	Las Colinas	3	1	29	sector 10 # 13	vivienda	1	3	0	3	2	0	0	0	0	0	0	0	0	0	0	1	1	0	2	2	0	0	0	0	0	0	0	0	0	0	0	0	0	0	0	1	0	0	1	1	6	1
ARMENIA	AR643	Las Colinas	3	1	29	sector 10 # 15	vivienda	1	3	1	4	2	0	0	0	0	1	0	0	0	1	0	0	0	1	1	2																		1	0		6	0
ARMENIA	AR644	Las Colinas	3	1	29	sector 10 # 17	vivienda	1	0	0	0	4	0	0	0	0	0	0	0	1	3	0	0	0	1	3	4																		1	0		6	1
ARMENIA	AR645	Las Colinas	3	1	29	sector 10 # 19	vivienda	1	2	0	2	2	0	0	0	0	0	0	0	0	0	0	0	2	0	2	2	0	0	0	0	0	0	0	0	0	0	0	0	0	0	0	0	2	0	2	2	7	1
ARMENIA	AR646	Las Colinas	3	1	29	sector 10 # 21	vivienda	1	3	2	5	4	0	0	0	0	0	0	1	1	1	1	0	0	2	2	4	0	0	0	0	0	0	0	0	0	0	1	1	0	2	1	0	0	2	3	5	6	0
ARMENIA	AR647	Las Colinas	3	1	29	sector 10 # 23	vivienda	1	0	0	0	6	0	0	0	0	1	0	1	1	3	0	0	0	3	3	6																		3	0		6	1
ARMENIA	AR648	Las Colinas	3	1	29	sector 10 # 25	vivienda	1	3	0	3	0	0	0	0	0	0	0	0	0	0	0	0	0	0	3	3	0	0	0	0	0	0	0	0	0	0	0	0	1	3	0	0	0	0	4	4	3	0
ARMENIA	AR649	Las Colinas	3	1	29	sector 10 # 27	vivienda	1	2	1	3	2	0	0	0	0	0	0	0	0	0	1	1	0	1	2	3	0	0	0	0	0	0	0	0	0	0	0	0	0	1	0	2	0	0	3	3	6	0
ARMENIA	AR650	Las Colinas	3	1	29	sector 10 # 29	vivienda	1	3	6	9	6	0	0	0	0	0	1	1	2	2	0	0	0	4	2	6	0	0	0	0	0	0	1	0	0	0	0	2	1	4	0	0	0	3	5	8	7	0
ARMENIA	AR651	Las Colinas	3	1	29	sector 10 # 31	vivienda	1	0	0	0	7	0	0	0	1	0	0	2	2	1	1	0	0	5	2	7	0	0	0	0	0	0	0	2	0	0	0	1	1	2	0	0	0	3	3	6	3	1
ARMENIA	AR652	Las Colinas	3	1	29	sector 10 # 33	vivienda	1	2	3	5	7	0	0	0	1	0	0	0	2	4	0	0	0	3	4	7	0	0	1	0	0	0	0	1	0	0	0	0	0	2	0	0	0	2	2	4	7	0
ARMENIA	AR653	Las Colinas	3	1	29	sector 10 # 35	vivienda	1	2	5	7	7	0	0	0	0	0	0	1	2	4	0	0	0	3	4	7	1	0	0	0	0	0	0	0	0	0	0	2	3	0	0	0	0	3	3	6	6	0
ARMENIA	AR654	Las Colinas	3	1	29	sector 10 # 37	vivienda	1	3	3	6	4	0	0	0	1	0	0	0	0	3	0	0	0	1	3	4	0	0	0	0	0	0	0	0	0	0	0	0	0	2	0	0	0	0	2	2	6	0
ARMENIA	AR655	Las Colinas	3	1	29	sector 10 # 39	vivienda	1	2	7	9	9	0	0	0	0	0	0	2	3	3	1	0	0	5	4	9	0	0	0	0	0	0	0	0	1	0	1	3	2	1	1	0	0	5	4	9	4	0
ARMENIA	AR656	Las Colinas	3	1	29	sector 10 # 41	vivienda	1	2	2	4	0	0	0	0	0	0	0	0	0	0	0	0	0	2	2	4	0	0	0	0	0	0	0	0	1	0	0	1	0	2	0	0	0	2	2	4	7	0
ARMENIA	AR657	Las Colinas	3	1	29	sector 10 # 43	vivienda	1	0	0	0	5	1	0	0	0	0	0	2	0	2	0	0	0	3	2	5	0	1	0	0	0	0	0	0	0	1	0	0	0	1	0	0	0	2	1	3	6	0
ARMENIA	AR658	Las Colinas	3	1	29	sector 10 # 45	vivienda	1	0	0	0	3	0	0	0	0	0	0	0	0	1	1	1	0	1	3	4	0	0	0	0	0	0	0	0	0	0	0	0	2	1	0	0	0	0	3	3	6	1
ARMENIA	AR659	Las Colinas	3	1	29	sector 10 # 47	vivienda	1	0	0	0	4	1	0	1	0	0	0	0	0	2	0	0	0	2	2	4	0	1	0	1	0	0	0	0	0	0	0	0	1	1	0	0	0	2	2	4	4	0
ARMENIA	AR660	Las Colinas	3	1	29	sector 10 # 49	vivienda	1	5	3	8	3	0	0	0	0	1	0	0	1	1	0	0	0	2	1	3																		2	0		6	0
ARMENIA	AR661	Las Colinas	3	1	29	sector 10 # 51	vivienda	1	2	5	7	3	0	0	0	0	1	0	0	0	2	0	0	0	1	2	3																		1	0		5	0
ARMENIA	AR662	Las Colinas	3	1	29	sector 10 # 53	vivienda	1	0	0	0	4	0	0	0	0	0	0	1	0	3	0	0	0	1	3	4	0	0	0	0	0	0	0	0	0	0	1	0	1	2	0	0	0	1	3	4	4	0
ARMENIA	AR663	Las Colinas	3	1	29	sector 10 # 55	vivienda	1	2	2	4	0	0	0	0	0	0	0	0	0	0	0	0	0	2	2	4	0	1	0	1	0	1	0	0	0	0	0	0	1	2	0	0	0	3	3	6	5	0
ARMENIA	AR664	Las Colinas	3	1	29	sector 10 # 57	vivienda	1	2	0	2	5	1	0	0	0	0	0	1	0	3	0	0	0	2	3	5	0	0	0	0	0	0	0	0	0	0	1	2	0	1	0	0	0	3	1	4	5	1
ARMENIA	AR665	Las Colinas	3	1	29	sector 10 # 59	vivienda	1	3	0	3	2	0	0	0	0	0	0	0	0	1	1	0	0	0	2	2	0	0	0	0	0	0	0	0	0	0	0	0	0	1	0	0	1	0	2	2	7	0
ARMENIA	AR666	Las Colinas	3	1	29	sector 10 # 61	vivienda	1	0	0	0	6	0	0	0	0	0	0	2	2	2	0	0	0	4	2	6	0	0	0	0	0	0	0	0	1	0	1	2	0	2	0	0	0	4	2	6	6	0
ARMENIA	AR667	Las Colinas	3	1	29	sector 10 # 63	vivienda	1	2	0	2	0	0	0	0	0	0	0	0	0	0	0	0	0	2	2	4	0	0	0	0	0	0	0	0	0	0	0	1	0	2	0	0	0	1	2	3	5	0
ARMENIA	AR668	Las Colinas	3	1	29	sector 10 # 65	vivienda	1	2	3	5	3	0	0	0	1	0	0	0	0	2	0	0	0	1	2	3																		1	0		7	1
ARMENIA	AR669	Las Colinas	3	1	29	sector 10 # 67	vivienda	1	1	0	1	4	0	0	1	0	0	0	0	0	3	0	0	0	1	3	4	0	1	0	1	0	0	0	0	0	0	0	0	1	1	0	0	0	2	2	4	3	1
ARMENIA	AR670	Las Colinas	3	1	29	sector 10 # 69	vivienda	1	0	0	0	6	0	0	1	0	0	0	0	0	5	0	0	0	1	5	6	0	0	0	1	0	0	0	0	0	0	0	0	2	2	0	0	0	1	4	5	3	0
ARMENIA	AR671	Las Colinas	3	1	29	sector 10 # 71	vivienda	1	2	0	2	0	0	0	0	0	0	0	0	0	0	0	0	0	0	2	2	0	0	0	0	0	0	0	0	0	1	0	0	0	2	0	0	0	1	2	3	6	0
ARMENIA	AR672	Las Colinas	3	1	29	sector 11 # 02	vivienda	1	2	1	3	1	0	0	0	0	0	0	0	0	0	1	0	0	1	1	2	0	0	0	0	0	0	0	0	0	0	0	0	0	0	1	0	0	0	1	1	7	0
ARMENIA	AR673	Las Colinas	3	1	29	sector 11 # 04	vivienda	1	2	3	5	2	0	0	0	0	0	0	0	0	2	0	0	0	3	2	5	0	0	0	0	1	0	0	0	0	0	0	0	0	1	0	0	0	1	1	2	5	0
ARMENIA	AR674	Las Colinas	3	1	29	sector 11 # 06	vivienda	1	5	2	7	0	0	0	0	0	0	0	0	0	0	0	0	0	2	5	7	0	0	0	0	0	0	0	0	0	0	0	1	1	0	1	0	0	1	2	3	3	0
ARMENIA	AR675	Las Colinas	3	1	29	sector 11 # 08	vivienda	1	0	0	0	1	0	0	0	0	0	0	0	0	0	0	1	0	0	1	1	0	0	0	0	0	0	0	0	0	0	0	0	0	0	0	1	0	0	1	1	3	1
ARMENIA	AR676	Las Colinas	3	1	29	sector 11 # 10	vivienda	1	2	4	6	5	0	0	0	1	0	0	0	2	2	0	0	0	3	2	5																		3	0		7	0
ARMENIA	AR677	Las Colinas	3	1	29	sector 11 # 12	vivienda	1	0	0	0	6	0	0	0	0	0	0	2	1	1	1	1	0	3	3	6																		3	0		1	1
ARMENIA	AR678	Las Colinas	3	1	29	sector 11 # 14	vivienda	1	5	0	5	6	0	1	0	0	0	0	0	0	5	0	0	0	1	5	6	0	0	0	1	0	0	0	0	0	0	0	0	1	3	1	0	0	1	5	6	6	0
ARMENIA	AR679	Las Colinas	3	1	29	sector 11 # 16	vivienda	1	1	6	7	0	0	0	0	0	0	0	0	0	0	0	0	0	6	1	7	0	0	0	0	0	0	0	0	1	0	1	1	2	1	0	0	0	3	3	6	6	0
ARMENIA	AR680	Las Colinas	3	1	29	sector 11 # 18	vivienda	1	5	3	8	7	0	1	0	0	0	0	2	0	2	1	1	0	3	4	7																		3	0		7	0
ARMENIA	AR681	Las Colinas	3	1	29	sector 11 # 20	vivienda	1	0	0	0	2	0	0	0	0	0	0	0	1	0	1	0	0	1	1	2																		1	0		4	0
ARMENIA	AR682	Las Colinas	3	1	29	sector 11 # 22	vivienda	1	0	0	0	1	0	0	0	0	0	0	0	0	1	0	0	0	5	1	6																		5	0		4	0
ARMENIA	AR683	Las Colinas	3	1	29	sector 11 # 24	vivienda	1	0	0	0	8	0	0	0	0	1	0	2	3	2	0	0	0	6	2	8	0	0	0	0	0	0	0	0	1	0	0	2	0	0	0	0	1	3	1	4	6	0
ARMENIA	AR684	Las Colinas	3	1	29	sector 11 # 26	vivienda	1	2	3	5	3	0	0	0	0	0	0	0	0	3	0	0	0	3	3	6	0	0	1	1	0	0	0	1	0	0	0	0	1	1	0	0	0	3	2	5	7	0
ARMENIA	AR685	Las Colinas	3	1	29	sector 11 # 28	vivienda	1	1	3	4	6	0	0	0	0	0	0	0	2	4	0	0	0	2	4	6	0	0	0	0	0	0	0	0	0	0	0	0	1	2	0	0	0	0	3	3	6	0
ARMENIA	AR686	Las Colinas	3	1	29	sector 11 # 30	vivienda	1	0	0	0	0	0	0	0	0	0	0	0	0	0	0	0	0	2	2	4																		2	0		2	0
ARMENIA	AR687	Las Colinas	3	1	29	sector 11 # 32	vivienda	1	2	0	2	2	0	0	0	0	0	0	0	0	0	1	1	0	1	2	3																		1	0		7	0
ARMENIA	AR688	Las Colinas	3	1	29	sector 11 # 34	vivienda	1	0	0	0	2	0	0	0	0	0	0	0	0	1	0	1	0	0	2	2	0	0	0	0	0	0	0	0	0	0	0	0	0	0	1	1	0	0	2	2	5	0
ARMENIA	AR689	Las Colinas	3	1	29	sector 11 # 36	vivienda	1	2	0	2	4	2	0	0	0	1	0	0	0	1	0	0	0	3	1	4	0	0	0	0	0	0	0	0	0	0	0	0	0	1	0	0	1	0	2	2	6	1
ARMENIA	AR690	Las Colinas	3	1	29	sector 11 # 38	vivienda	1	0	0	0	3	0	0	0	0	0	0	1	0	2	0	0	0	1	2	3	0	0	0	0	0	0	0	0	1	0	1	0	1	2	0	0	0	2	3	5	2	1
ARMENIA	AR691	Las Colinas	3	1	29	sector 11 # 40	vivienda	1	0	0	0	4	0	0	0	0	0	0	1	1	2	0	0	0	2	2	4	0	1	0	0	0	0	0	0	1	0	0	1	0	2	0	0	0	3	2	5	4	0
ARMENIA	AR692	Las Colinas	3	1	29	sector 11 # 42	vivienda	1	2	8	10	12	0	1	1	0	2	1	2	3	2	0	0	0	10	2	12																		10	0		4	0
ARMENIA	AR693	Las Colinas	3	1	29	sector 11 # 44	vivienda	1	0	0	0	0	0	0	0	0	0	0	0	0	0	0	0	0	1	2	3																		1	0		6	0
ARMENIA	AR694	Las Colinas	3	1	29	sector 11 # 46	vivienda	1	5	3	8	5	0	0	0	0	1	0	2	0	2	0	0	0	3	2	5	0	0	0	0	0	1	0	0	1	0	1	0	0	2	0	0	0	3	2	5	6	0
ARMENIA	AR695	Las Colinas	3	1	29	sector 11 # 48	vivienda	1	2	3	5	5	0	0	0	0	0	0	2	0	3	0	0	0	2	3	5																		2	0		7	0
ARMENIA	AR696	Las Colinas	3	1	29	sector 11 # 50	vivienda	1	0	0	0	0	0	0	0	0	0	0	0	0	0	0	0	0	2	1	3																		2	0		3	0
ARMENIA	AR697	Las Colinas	3	1	29	sector 11 # 52	vivienda	1	2	4	6	6	0	0	0	0	0	1	1	0	4	0	0	0	2	4	6																		2	0		6	0
ARMENIA	AR698	Las Colinas	3	1	29	sector 11 # 54	vivienda	1	0	0	0	0	0	0	0	0	0	0	0	0	0	0	0	0	0	2	2	0	0	0	0	0	0	0	0	0	0	0	0	0	3	0	0	0	0	3	3	4	1
ARMENIA	AR699	Las Colinas	3	1	29	sector 11 # 56	vivienda	1	3	3	6	3	1	0	0	0	0	0	0	0	2	0	0	0	1	2	3	0	1	0	0	0	0	0	0	0	0	0	0	0	2	0	0	0	1	2	3	7	1
ARMENIA	AR700	Las Colinas	3	1	29	sector 11 # 58	vivienda	1	0	0	0	1	0	0	0	0	0	0	0	0	1	0	0	0	0	1	1																		0	1		5	1
ARMENIA	AR701	Las Colinas	3	1	29	sector 11 # 60	vivienda	1	2	0	2	2	0	0	0	0	0	0	0	0	2	0	0	0	0	2	2	0	0	0	0	0	0	0	0	0	0	0	0	0	1	0	0	0	0	1	1	4	1
ARMENIA	AR702	Las Colinas	3	1	29	sector 11 # 62	vivienda	1	1	0	1	0	0	0	0	0	0	0	0	0	0	0	0	0	0	1	1																		0	1		2	2
ARMENIA	AR703	Las Colinas	3	1	29	sector 11 # 64	vivienda	1	2	2	4	4	0	0	0	0	1	0	1	0	1	0	1	0	2	2	4	0	0	0	0	0	1	0	0	0	1	0	0	0	1	0	0	1	2	2	4	7	0
ARMENIA	AR704	Las Colinas	3	1	29	sector 11 # 66	vivienda	1	0	0	0	4	0	0	0	0	1	0	1	0	2	0	0	0	2	2	4	0	0	0	0	0	0	1	0	1	0	0	0	0	2	0	0	0	2	2	4	4	1
ARMENIA	AR705	Las Colinas	3	1	29	sector 11 # 68	vivienda	1	0	0	0	0	0	0	0	0	0	0	0	0	0	0	0	0	2	1	3																		2	0		2	0
ARMENIA	AR706	Las Colinas	3	1	29	sector 11 # 70	vivienda	1	3	0	3	1	0	0	0	0	0	0	1	0	0	0	0	0	1	3	4	0	0	0	0	0	0	0	0	0	0	1	0	2	0	0	0	0	1	2	3	7	2
ARMENIA	AR707	Las Colinas	3	1	29	sector 11 # 72	vivienda	1	0	0	0	9	1	1	0	0	0	0	0	1	6	0	0	0	3	6	9	0	0	0	0	0	0	0	0	0	0	1	1	0	1	0	0	0	2	1	3	6	0
ARMENIA	AR708	Las Colinas	3	1	29	sector 11 # 74	vivienda	1	1	1	2	2	0	0	0	0	0	0	0	1	1	0	0	0	1	1	2	1	0	0	0	0	0	0	0	0	0	0	1	0	1	0	0	0	2	1	3	6	0
ARMENIA	AR709	Las Colinas	3	1	29	sector 11 # 76	vivienda	1	3	1	4	0	0	0	0	0	0	0	0	0	0	0	0	0	1	3	4	0	0	0	0	0	0	0	0	0	0	0	0	0	3	1	0	0	0	4	4	6	0
ARMENIA	AR710	Las Colinas	6	2	30	sector 3 # 03	vivienda	1	0	0	0	2	0	0	0	0	0	0	0	0	2	0	0	0	1	2	3	0	0	0	0	0	0	0	0	0	0	0	0	1	0	0	0	0	0	1	1	5	0
ARMENIA	AR711	Las Colinas	6	2	30	sector 3 # 05	vivienda	1	0	0	0	6	0	0	0	0	0	1	2	0	2	0	1	0	3	3	6																		3	0		4	0
ARMENIA	AR712	Las Colinas	6	2	30	sector 3 # 07	vivienda	1	2	1	3	5	0	0	0	0	1	0	1	0	3	0	0	0	2	3	5	0	1	0	0	0	0	0	0	0	0	0	0	1	1	0	0	0	1	2	3	4	1
ARMENIA	AR713	Las Colinas	6	2	30	sector 3 # 09	vivienda	1	0	0	0	0	0	0	0	0	0	0	0	0	0	0	0	0	0	2	2																		0	2		2	0
ARMENIA	AR714	Las Colinas	6	2	30	sector 3 # 11	vivienda	1	4	2	6	6	0	0	0	0	0	0	2	0	3	1	0	0	2	4	6																		2	0		7	0
ARMENIA	AR715	Las Colinas	6	2	30	sector 3 # 13	vivienda	1	0	0	0	5	0	1	0	0	0	0	0	0	4	0	0	0	1	4	5																		1	0		3	0
ARMENIA	AR716	Las Colinas	6	2	30	sector 3 # 15	vivienda	1	1	2	3	0	0	0	0	0	0	0	0	0	0	0	0	0	2	1	3																		2	0		7	0
ARMENIA	AR717	Las Colinas	6	2	30	sector 3 # 17	vivienda	1	2	1	3	6	0	0	0	0	0	0	0	3	3	0	0	0	3	3	6																		3	0		6	0
ARMENIA	AR718	Las Colinas	6	2	30	sector 3 # 19	vivienda	1	0	0	0	3	0	0	0	0	0	0	1	0	2	0	0	0	1	2	3																		1	0		2	0
ARMENIA	AR719	Las Colinas	6	2	30	sector 3 # 21	vivienda	1	1	2	3	4	0	0	0	0	0	0	0	1	3	0	0	0	1	3	4	0	0	0	0	0	1	0	0	0	0	0	2	0	2	0	0	0	3	2	5	7	1
ARMENIA	AR720	Las Colinas	6	2	30	sector 3 # 23	vivienda	1	2	2	4	5	0	0	0	0	0	1	0	1	3	0	0	0	2	3	5																		2	0		7	0
ARMENIA	AR721	Las Colinas	6	2	30	sector 3 # 25	vivienda	1	0	0	0	0	0	0	0	0	0	0	0	0	0	0	0	0	0	0	0																		0	0		2	1
ARMENIA	AR722	Las Colinas	6	2	30	sector 3 # 27	vivienda	1	0	0	0	4	0	0	0	1	0	0	0	1	1	0	1	0	2	2	4																		2	0		3	1
ARMENIA	AR723	Las Colinas	6	2	30	sector 3 # 29	vivienda	1	2	1	3	0	0	0	0	0	0	0	0	0	0	0	0	0	1	2	3	0	0	0	0	0	0	0	0	0	0	0	0	1	0	1	0	0	0	2	2	6	2
ARMENIA	AR724	Las Colinas	6	2	30	sector 3 # 31	vivienda	1	3	5	8	0	0	0	0	0	0	0	0	0	0	0	0	0	5	3	8																		5	0		4	0
ARMENIA	AR725	Las Colinas	6	2	30	sector 3 # 33	vivienda	1	3	1	4	4	0	0	0	0	0	0	0	1	1	1	0	1	1	3	4	0	0	0	0	0	0	0	0	0	0	0	0	1	2	0	0	0	0	3	3	7	0
ARMENIA	AR726	Las Colinas	6	2	30	sector 3 # 35	vivienda	1	0	0	0	2	0	0	0	0	0	0	0	0	2	0	0	0	0	2	2	0	0	0	0	1	0	0	0	0	0	0	0	0	3	0	0	0	1	3	4	2	0
ARMENIA	AR727	Las Colinas	6	2	30	sector 3 # 37	vivienda	1	0	0	0	4	0	1	0	0	0	0	0	0	2	0	0	1	1	3	4	0	0	0	1	0	0	0	0	0	0	0	0	0	2	0	0	1	1	3	4	3	0
ARMENIA	AR728	Las Colinas	6	2	30	sector 3 # 39	vivienda	1	2	0	2	4	0	0	0	0	0	0	0	0	2	1	1	0	0	4	4																		0	4		6	1
ARMENIA	AR729	Las Colinas	6	2	30	sector 3 # 41	vivienda	1	2	0	2	2	0	0	0	0	0	0	0	0	1	0	1	0	0	2	2	0	0	0	0	0	0	0	0	0	0	0	0	0	0	0	1	0	0	1	1	7	0
ARMENIA	AR730	Las Colinas	6	2	30	sector 3 # 43	vivienda	1	0	0	0	3	0	0	0	0	0	0	0	0	2	1	0	0	0	3	3	0	0	0	0	0	0	0	0	0	0	0	0	0	2	1	0	0	0	3	3	6	1
ARMENIA	AR731	Las Colinas	6	2	30	sector 3 # 45	vivienda	1	2	2	4	4	0	0	0	0	0	0	1	1	2	0	0	0	2	2	4	0	0	0	0	0	0	0	0	1	0	0	1	0	2	0	0	0	2	2	4	6	0
ARMENIA	AR732	Las Colinas	6	2	30	sector 3 # 47	vivienda	1	0	0	0	3	0	0	0	0	0	0	0	1	1	1	0	0	1	2	3	0	0	0	0	0	0	0	0	0	0	0	1	0	2	1	0	0	1	3	4	4	1
ARMENIA	AR733	Las Colinas	6	2	30	sector 3 # 49	vivienda	1	2	1	3	3	0	0	0	0	0	0	0	1	2	0	0	0	1	2	3																		1	0		5	1
ARMENIA	AR734	Las Colinas	6	2	30	sector 3 # 51	vivienda	1	2	1	3	2	0	0	0	0	0	0	0	0	2	0	0	0	1	2	3	0	0	0	0	0	0	0	0	0	0	0	0	0	3	0	0	0	0	3	3	7	2
ARMENIA	AR735	Las Colinas	6	2	30	sector 3 # 53	Hogar Infantil	1	2	1	3	4	0	0	1	0	0	0	0	0	3	0	0	0	1	3	4	0	0	0	1	0	0	0	0	0	0	0	0	1	2	0	0	0	1	3	4	7	0
ARMENIA	AR736	Las Colinas	6	2	30	sector 4 # 02	vivienda	1	2	2	4	3	0	0	0	0	0	0	1	1	1	0	0	0	2	1	3	0	0	0	0	0	0	0	0	0	0	0	0	1	1	1	0	0	0	3	3	5	1
ARMENIA	AR737	Las Colinas	6	2	30	sector 4 # 02A	vivienda	1	0	0	0	3	0	0	0	1	0	0	0	0	2	0	0	0	1	2	3	0	0	0	0	1	0	0	0	0	0	0	0	0	1	0	0	0	1	1	2	3	0
ARMENIA	AR738	Las Colinas	6	2	30	sector 4 # 04	vivienda	1	0	0	0	4	0	0	0	1	0	0	1	0	2	0	0	0	2	2	4	0	0	1	0	0	0	1	0	0	0	0	0	0	3	0	0	0	2	3	5	5	1
ARMENIA	AR739	Las Colinas	6	2	30	sector 4 # 06	vivienda	1	2	0	2	6	0	0	0	0	1	1	1	0	3	0	0	0	3	3	6	0	0	0	0	0	0	0	0	0	0	0	0	0	3	0	0	0	0	3	3	5	0
ARMENIA	AR740	Las Colinas	6	2	30	sector 4 # 08	vivienda	1	0	0	0	4	0	0	0	0	0	0	0	1	3	0	0	0	1	3	4																		1	0		4	0
ARMENIA	AR741	Las Colinas	6	2	30	sector 4 # 10	vivienda	1	2	1	3	6	1	0	1	0	0	1	1	0	2	0	0	0	4	2	6	0	1	0	0	1	0	1	0	1	0	0	0	0	1	0	0	0	4	1	5	7	0
ARMENIA	AR742	Las Colinas	6	2	30	sector 4 # 12	vivienda	1	0	0	0	4	0	0	0	0	0	0	1	0	2	1	0	0	1	3	4	0	0	0	0	0	0	0	0	0	0	0	0	0	1	1	0	0	0	2	2	6	0
ARMENIA	AR743	Las Colinas	6	2	30	sector 4 # 14	vivienda	1	2	1	3	3	0	0	0	0	0	0	0	0	3	0	0	0	1	3	4	0	0	0	0	0	0	0	0	0	0	0	0	0	1	0	1	0	0	2	2	4	0
ARMENIA	AR744	Las Colinas	6	2	30	sector 4 # 16	vivienda	1	3	2	5	5	0	0	0	0	0	0	2	0	2	0	1	0	2	3	5	0	0	0	0	0	0	0	0	0	1	0	1	0	1	0	1	0	2	2	4	7	0
ARMENIA	AR745	Las Colinas	6	2	30	sector 4 # 18	vivienda	1	0	0	0	0	0	0	0	0	0	0	0	0	0	0	0	0	0	2	2																		0	2		3	0
ARMENIA	AR746	Las Colinas	6	2	30	sector 4 # 20	vivienda	1	3	2	5	5	0	0	0	0	0	0	0	1	4	0	0	0	1	4	5	0	0	0	0	0	0	0	0	0	0	0	1	2	1	1	0	0	1	4	5	7	0
ARMENIA	AR747	Las Colinas	6	2	30	sector 4 # 22	vivienda	1	3	0	3	2	0	0	0	0	0	0	0	0	1	1	0	0	1	2	3	0	0	0	0	0	0	0	0	0	0	0	0	0	0	1	0	0	0	1	1	5	0
ARMENIA	AR748	Las Colinas	6	2	30	sector 4 # 24	vivienda	1	0	0	0	3	0	0	0	0	0	0	0	0	3	0	0	0	0	3	3	1	0	0	0	0	0	0	0	0	0	0	1	1	1	0	0	0	2	2	4	4	2
ARMENIA	AR749	Las Colinas	6	2	30	sector 4 # 26	vivienda	1	2	2	4	4	0	0	0	0	0	0	3	0	1	0	0	0	3	1	4	0	0	0	0	0	0	0	1	0	1	0	1	0	1	0	0	0	3	1	4	6	1
ARMENIA	AR750	Las Colinas	6	2	30	sector 4 # 28	vivienda	1	4	2	6	1	0	0	0	0	0	0	0	0	0	0	1	0	2	1	3																		2	0		6	3
ARMENIA	AR751	Las Colinas	6	2	30	sector 4 # 30	vivienda	1	2	0	2	7	1	0	0	0	0	0	3	0	2	0	0	1	4	3	7																		4	0		7	1
ARMENIA	AR752	Las Colinas	6	2	30	sector 4 # 32	vivienda	1	4	1	5	5	0	0	0	0	1	0	0	0	4	0	0	0	1	4	5	0	0	0	0	0	0	0	0	0	0	0	0	1	2	0	0	0	0	3	3	6	2
ARMENIA	AR753	Las Colinas	6	2	30	sector 4 # 34	vivienda	1	0	0	0	5	0	0	0	0	1	0	0	0	3	0	1	0	1	4	5	0	0	0	0	0	0	0	0	0	0	0	0	0	1	0	1	0	0	2	2	4	0
ARMENIA	AR754	Las Colinas	6	2	30	sector 4 # 36	vivienda	1	2	2	4	0	0	0	0	0	0	0	0	0	0	0	0	0	2	2	4	0	0	0	0	0	0	0	0	0	0	0	0	0	2	0	0	0	0	2	2	5	0
ARMENIA	AR755	Las Colinas	6	2	30	sector 4 # 38	vivienda	1	2	4	6	0	0	0	0	0	0	0	0	0	0	0	0	0	4	2	6																		4	0		5	0
ARMENIA	AR756	Las Colinas	6	2	30	sector 4 # 40	vivienda	1	6	4	10	7	0	0	0	0	0	0	1	1	4	0	1	0	2	5	7	0	0	0	0	0	0	0	0	0	0	1	1	1	2	0	0	1	2	4	6	6	0
ARMENIA	AR757	Las Colinas	6	2	30	sector 4 # 42	vivienda	1	0	0	0	0	0	0	0	0	0	0	0	0	0	0	0	0	1	3	4	0	0	0	0	0	1	0	0	0	0	0	0	1	1	0	0	0	1	2	3	4	0
ARMENIA	AR758	Las Colinas	6	2	30	sector 4 # 44	vivienda	1	4	2	6	5	0	0	0	0	0	0	0	1	4	0	0	0	1	4	5	0	0	0	0	0	0	0	0	0	0	0	1	1	1	0	0	0	1	2	3	7	1
ARMENIA	AR759	Las Colinas	6	2	30	sector 4 # 46	vivienda	1	0	0	0	2	0	0	0	0	0	0	0	0	1	1	0	0	0	2	2																		0	2		2	0
ARMENIA	AR760	Las Colinas	6	2	30	sector 4 # 48	vivienda	1	0	0	0	2	0	0	0	0	0	0	0	0	0	1	0	1	0	2	2	0	0	0	0	0	0	0	0	0	0	0	0	0	0	1	0	1	0	2	2	4	0
ARMENIA	AR761	Las Colinas	6	2	30	sector 4 # 50	vivienda	1	0	0	0	4	0	1	0	0	0	1	0	0	2	0	0	0	2	2	4																		2	0		6	0
ARMENIA	AR762	Las Colinas	6	2	30	sector 4 # 52	vivienda	1	2	2	4	10	0	1	0	0	0	0	2	0	5	2	0	0	3	7	10	0	0	0	0	0	0	0	0	0	0	0	0	0	1	1	0	0	0	2	2	6	1
ARMENIA	AR763	Las Colinas	6	2	30	sector 4 # 54	vivienda	1	3	4	7	4	0	0	0	1	0	0	1	0	2	0	0	0	2	2	4	0	0	0	0	1	0	0	0	0	0	1	0	0	2	0	0	0	2	2	4	7	0
ARMENIA	AR764	Las Colinas	6	2	30	sector 4 # 56	vivienda	1	2	1	3	0	0	0	0	0	0	0	0	0	0	0	0	0	1	2	3																		1	0		1	0
ARMENIA	AR765	Las Colinas	8	3	31	sector 5 # 01	vivienda	1	0	0	0	0	0	0	0	0	0	0	0	0	0	0	0	0	0	0	0	0	0	0	0	0	0	0	0	0	1	0	0	0	0	0	1	0	1	1	2	1	0
ARMENIA	AR766	Las Colinas	8	3	31	sector 5 # 03	vivienda	1	2	1	3	6	1	0	0	0	0	0	1	0	2	2	0	0	2	4	6	0	0	0	0	0	0	0	0	0	0	0	0	0	0	2	0	0	0	2	2	7	1
ARMENIA	AR767	Las Colinas	8	3	31	sector 5 # 05	vivienda	1	3	0	3	3	0	0	0	0	0	0	0	1	2	0	0	0	1	2	3																		1	0		5	0
ARMENIA	AR768	Las Colinas	8	3	31	sector 5 # 07	vivienda	1	0	0	0	2	0	0	0	0	0	0	1	0	1	0	0	0	1	1	2																		1	0		2	0
ARMENIA	AR769	Las Colinas	8	3	31	sector 5 # 09	vivienda	1	2	3	5	5	0	0	0	0	0	0	2	1	2	0	0	0	3	2	5																		3	0		7	0
ARMENIA	AR770	Las Colinas	8	3	31	sector 5 # 11	vivienda	1	4	1	5	8	0	0	0	1	0	0	2	0	5	0	0	0	3	5	8																		3	0		7	0
ARMENIA	AR771	Las Colinas	8	3	31	sector 5 # 13	vivienda	1	5	3	8	7	1	0	0	0	0	0	1	3	0	1	0	1	5	2	7																		5	0		7	1
ARMENIA	AR772	Las Colinas	8	3	31	sector 5 # 15	vivienda	1	2	4	6	6	0	0	0	0	0	1	3	0	1	1	0	0	4	2	6	0	0	0	0	0	0	1	0	1	1	1	0	0	1	1	0	0	4	2	6	7	0
ARMENIA	AR773	Las Colinas	8	3	31	sector 5 # 17	vivienda	1	2	4	6	5	0	1	0	0	0	0	1	0	3	0	0	0	2	3	5	0	0	1	0	0	0	0	0	0	0	0	0	1	2	0	0	0	1	3	4	7	0
ARMENIA	AR774	Las Colinas	8	3	31	sector 5 # 19	vivienda	1	2	2	4	4	0	0	0	0	0	0	0	1	3	0	0	0	1	3	4	0	0	0	0	0	0	0	1	0	0	0	0	0	1	1	0	0	1	2	3	6	0
ARMENIA	AR775	Las Colinas	8	3	31	sector 5 # 21	vivienda	1	2	3	5	6	0	0	0	1	0	0	2	1	2	0	0	0	4	2	6	0	0	0	0	0	1	0	0	0	1	0	1	0	2	0	1	0	3	3	6	7	0
ARMENIA	AR776	Las Colinas	8	3	31	sector 5 # 23	vivienda	1	4	0	4	2	0	0	0	0	0	0	1	0	1	0	0	0	1	1	2																		1	0		7	0
ARMENIA	AR777	Las Colinas	8	3	31	sector 5 # 25	vivienda	1	2	1	3	7	0	0	0	0	0	0	0	2	4	0	1	0	2	5	7	0	0	0	0	0	0	0	0	0	0	0	2	0	3	0	1	0	2	4	6	5	1
ARMENIA	AR778	Las Colinas	8	3	31	sector 5 # 27	vivienda	1	1	1	2	2	0	0	0	0	0	0	0	0	0	1	1	0	1	2	3	1	0	0	1	0	0	0	1	0	0	0	0	0	1	0	0	0	3	1	4	5	0
ARMENIA	AR779	Las Colinas	8	3	31	sector 5 # 29	vivienda	1	1	2	3	0	0	0	0	0	0	0	0	0	0	0	0	0	2	1	3	0	0	0	0	0	0	0	0	0	0	0	0	0	1	0	0	0	0	1	1	7	0
ARMENIA	AR780	Las Colinas	8	3	31	sector 5 # 31	vivienda	1	0	0	0	5	0	0	0	0	0	0	1	0	3	0	1	0	1	4	5	0	0	0	0	0	0	0	0	0	1	0	0	0	2	0	1	0	1	3	4	4	0
ARMENIA	AR781	Las Colinas	8	3	31	sector 5 # 33	vivienda	1	0	0	0	0	0	0	0	0	0	0	0	0	0	0	0	0	0	0	0	0	0	0	0	0	0	0	0	0	0	0	1	0	1	1	0	0	1	2	3	1	0
ARMENIA	AR782	Las Colinas	8	3	31	sector 5 # 35	vivienda	1	2	1	3	5	0	0	0	1	0	0	0	1	2	0	1	0	2	3	5																		2	0		5	0
ARMENIA	AR783	Las Colinas	8	3	31	sector 5 # 37	vivienda	1	3	2	5	5	0	0	0	0	0	0	0	1	3	0	1	0	1	4	5	0	0	0	0	0	0	0	0	0	0	0	1	1	2	0	0	0	1	3	4	7	0
ARMENIA	AR784	Las Colinas	8	3	31	sector 5 # 39	vivienda	1	3	1	4	4	0	0	0	0	0	0	0	0	4	0	0	0	1	4	5																		1	0		2	1
ARMENIA	AR785	Las Colinas	8	3	31	sector 5 # 41	local / vivienda	1	1	0	1	0	0	0	0	0	0	0	0	0	0	0	0	0	0	1	1																		0	1		7	0
ARMENIA	AR786	Las Colinas	8	3	31	sector 5 # 43	vivienda	1	0	0	0	5	0	0	0	0	0	0	2	1	2	0	0	0	3	2	5	0	0	0	0	0	0	0	0	0	0	0	0	1	2	0	0	0	0	3	3	5	0
ARMENIA	AR787	Las Colinas	8	3	31	sector 5 # 45	vivienda	1	2	2	4	5	0	1	0	0	0	0	0	1	3	0	0	0	2	3	5	0	0	0	0	0	0	0	0	0	0	0	2	1	1	0	0	0	2	2	4	6	0
ARMENIA	AR788	Las Colinas	8	3	31	sector 5 # 47	vivienda	1	2	3	5	6	0	0	0	0	0	0	1	1	4	0	0	0	2	4	6	0	0	0	0	0	0	0	0	0	0	1	1	1	1	0	0	0	2	2	4	6	1
ARMENIA	AR789	Las Colinas	8	3	31	sector 5 # 49	vivienda	1	3	1	4	3	0	0	0	0	0	0	2	0	1	0	0	0	2	1	3	0	1	0	0	0	0	0	0	0	0	0	0	1	1	0	0	0	1	2	3	3	0
ARMENIA	AR790	Las Colinas	8	3	31	sector 5 # 51	vivienda	1	2	0	2	4	0	0	0	0	1	0	1	0	2	0	0	0	2	2	4	0	0	0	0	0	0	0	0	0	0	0	0	1	1	0	0	0	0	2	2	4	1
ARMENIA	AR791	Las Colinas	8	3	31	sector 5 # 53	vivienda	1	2	2	4	4	0	0	0	0	0	0	0	2	1	1	0	0	2	2	4	0	0	0	0	0	0	0	0	0	0	0	2	0	1	1	0	0	2	2	4	7	0
ARMENIA	AR792	Las Colinas	8	3	31	sector 5 # 55	vivienda	1	3	0	3	1	0	0	0	0	0	0	0	0	0	1	0	0	0	1	1																		0	1		7	0
ARMENIA	AR793	Las Colinas	8	3	31	sector 5 # 57	vivienda	1	2	3	5	5	0	0	0	0	0	0	3	0	2	0	0	0	3	2	5	0	0	0	1	0	0	0	1	1	0	0	1	0	1	0	0	0	4	1	5	3	0
ARMENIA	AR794	Las Colinas	8	3	31	sector 5 # 59	vivienda	1	1	5	6	6	0	0	0	0	0	0	1	2	3	0	0	0	3	3	6																		3	0		6	0
ARMENIA	AR795	Las Colinas	8	3	31	sector 5 # 61	vivienda	1	2	2	4	2	0	0	0	0	0	0	1	0	0	0	1	0	1	1	2																		1	0		7	0
ARMENIA	AR796	Las Colinas	8	3	31	sector 6 # 02	vivienda	1	3	3	6	6	0	0	0	0	0	0	1	0	4	1	0	0	1	5	6	0	0	0	0	0	0	0	0	1	0	0	0	1	3	1	0	0	1	5	6	6	0
ARMENIA	AR797	Las Colinas	8	3	31	sector 6 # 04	vivienda	1	0	0	0	0	0	0	0	0	0	0	0	0	0	0	0	0	0	2	2																		0	2		5	0
ARMENIA	AR798	Las Colinas	8	3	31	sector 6 # 06	vivienda	1	2	3	5	7	0	0	2	0	0	0	0	2	3	0	0	0	4	3	7	1	0	0	1	0	0	0	0	0	0	0	0	2	0	0	0	0	2	2	4	6	0
ARMENIA	AR799	Las Colinas	8	3	31	sector 6 # 08	vivienda	1	5	5	10	8	0	0	0	0	0	1	0	2	5	0	0	0	3	5	8																		3	0		6	1
ARMENIA	AR800	Las Colinas	8	3	31	sector 6 # 10	vivienda	1	2	0	2	4	0	0	0	0	1	0	1	0	2	0	0	0	2	2	4	0	0	0	0	0	0	0	0	0	0	0	0	0	0	0	0	0	2	0	0	5	0
ARMENIA	AR801	Las Colinas	8	3	31	sector 6 # 12	vivienda	1	2	3	5	3	0	0	0	0	0	0	0	1	2	0	0	0	1	2	3	0	0	0	0	0	0	0	0	0	0	0	0	2	1	0	1	0	0	4	4	7	0
ARMENIA	AR802	Las Colinas	8	3	31	sector 6 # 14	vivienda	1	2	3	5	3	0	0	0	0	0	0	0	0	2	1	0	0	3	3	6	0	0	0	0	0	0	0	0	0	0	0	0	0	1	1	0	0	0	2	2	6	0
ARMENIA	AR803	Las Colinas	8	3	31	sector 6 # 16	vivienda	1	0	0	0	3	0	0	0	0	0	0	0	1	2	0	0	0	1	2	3																		1	0		5	1
ARMENIA	AR804	Las Colinas	8	3	31	sector 6 # 18	vivienda	1	2	1	3	0	0	0	0	0	0	0	0	0	0	0	0	0	1	2	3																		1	0		7	0
ARMENIA	AR805	Las Colinas	8	3	31	sector 6 # 20	vivienda	1	0	0	0	1	0	0	0	0	0	0	0	0	0	0	0	1	0	1	1	0	0	0	0	0	0	0	0	0	0	0	0	0	0	0	0	1	0	1	1	5	0
ARMENIA	AR806	Las Colinas	8	3	31	sector 6 # 22	vivienda	1	2	3	5	0	0	0	0	0	0	0	0	0	0	0	0	0	3	2	5	0	0	1	0	0	0	0	0	0	0	0	0	1	1	0	0	0	1	2	3	3	0
ARMENIA	AR807	Las Colinas	8	3	31	sector 6 # 24	vivienda	1	3	0	3	0	0	0	0	0	0	0	0	0	0	0	0	0	1	3	4	0	0	0	0	0	0	0	1	1	0	0	0	0	2	0	0	0	2	2	4	6	2
ARMENIA	AR808	Las Colinas	8	3	31	sector 6 # 26	vivienda	1	0	0	0	1	0	0	0	0	0	0	0	0	1	0	0	0	0	1	1																		0	1		5	0
ARMENIA	AR809	Las Colinas	8	3	31	sector 6 # 28	vivienda	1	3	3	6	3	0	1	0	0	0	0	0	0	2	0	0	0	1	2	3	0	0	0	0	0	0	0	0	0	0	0	0	0	2	0	0	0	0	2	2	6	0
ARMENIA	AR810	Las Colinas	8	3	31	sector 6 # 30	vivienda	1	3	1	4	0	0	0	0	0	0	0	0	0	0	0	0	0	1	3	4																		1	0		6	0
ARMENIA	AR811	Las Colinas	8	3	31	sector 6 # 32	vivienda	1	2	3	5	4	0	0	0	2	0	0	0	0	2	0	0	0	2	2	4	0	0	0	0	0	0	0	0	0	0	0	0	1	1	0	0	0	0	2	2	6	0
ARMENIA	AR812	Las Colinas	8	3	31	sector 6 # 34	Hogar Infantil	1	4	2	6	4	0	0	0	0	0	0	1	1	2	0	0	0	2	2	4	0	0	0	0	0	0	0	1	0	0	0	1	0	2	0	0	0	2	2	4	7	0
ARMENIA	AR813	Las Colinas	8	3	31	sector 6 # 36	vivienda	1	0	0	0	0	0	0	0	0	0	0	0	0	0	0	0	0	0	0	0																		0	0		1	0
ARMENIA	AR814	Las Colinas	8	3	31	sector 6 # 38	vivienda	1	0	0	0	1	0	0	0	0	0	0	0	0	0	0	0	1	2	1	3																		2	0		5	0
ARMENIA	AR815	Las Colinas	8	3	31	sector 6 # 40	vivienda	1	2	0	2	0	0	0	0	0	0	0	0	0	0	0	0	0	0	2	2																		0	2		7	0
ARMENIA	AR816	Las Colinas	8	3	31	sector 6 # 42	vivienda	1	1	0	1	0	0	0	0	0	0	0	0	0	0	0	0	0	0	1	1																		0	1		7	0
ARMENIA	AR817	Las Colinas	8	3	31	sector 6 # 44	vivienda	1	5	1	6	3	0	0	0	0	0	0	1	0	2	0	0	0	1	2	3	0	0	0	0	0	0	1	0	0	0	0	1	0	2	0	0	0	2	2	4	7	1
ARMENIA	AR818	Las Colinas	8	3	31	sector 6 # 46	vivienda	1	2	3	5	5	0	0	0	0	0	0	1	2	2	0	0	0	3	2	5	0	0	0	0	0	0	0	0	0	0	1	1	0	2	0	0	0	2	2	4	7	1
ARMENIA	AR819	Las Colinas	8	3	31	sector 6 # 48	vivienda	1	5	3	8	7	0	0	0	1	0	0	0	0	5	1	0	0	1	6	7	0	0	0	0	0	0	0	0	0	0	0	0	2	2	1	0	0	0	5	5	5	0
ARMENIA	AR820	Las Colinas	8	3	31	sector 6 # 50	vivienda	1	4	2	6	7	0	0	0	0	1	0	1	0	5	0	0	0	2	5	7	0	0	0	0	0	1	0	0	0	0	1	0	0	2	1	0	0	2	3	5	7	0
ARMENIA	AR821	Las Colinas	8	3	31	sector 6 # 52	vivienda	1	0	0	0	3	0	0	0	0	0	0	0	1	2	0	0	0	1	2	3	0	0	0	0	0	0	0	0	0	0	0	0	1	2	0	0	0	0	3	3	5	1
ARMENIA	AR822	Las Colinas	8	3	31	sector 6 # 54	vivienda	1	0	0	0	3	0	0	0	0	0	0	0	0	3	0	0	0	0	3	3	0	0	0	0	0	0	0	0	0	0	0	0	1	2	0	0	0	0	3	3	4	0
ARMENIA	AR823	Las Colinas	8	3	31	sector 6 # 56	vivienda	1	3	1	4	6	1	0	0	0	0	0	0	1	4	0	0	0	2	4	6	0	1	0	0	0	0	0	0	0	0	0	0	1	3	0	0	0	1	4	5	7	2
ARMENIA	AR824	Las Colinas	8	3	31	sector 6 # 58	vivienda	1	3	3	6	4	0	0	0	0	0	0	0	0	4	0	0	0	3	4	7	0	0	0	0	0	0	0	0	0	0	0	0	2	2	0	0	0	0	4	4	4	0
ARMENIA	AR825	Las Colinas	8	3	31	sector 6 # 60	vivienda	1	2	1	3	10	0	0	0	0	0	0	0	1	7	1	0	1	1	9	10	0	1	0	0	0	0	0	0	0	0	0	0	0	4	0	0	0	1	4	5	7	1
ARMENIA	AR826	Las Colinas	8	3	31	sector 6 # 62	vivienda	1	3	1	4	1	0	0	0	0	0	0	0	0	1	0	0	0	1	1	2	0	0	0	0	0	0	0	0	0	0	0	0	0	1	0	0	0	0	1	1	4	2
ARMENIA	AR827	Las Colinas	11	4	32	sector 8 # 03	vivienda	1	2	4	6	6	0	0	0	0	0	0	1	3	2	0	0	0	4	2	6	0	0	0	0	0	0	0	0	0	0	0	3	0	1	0	0	0	3	1	4	6	0
ARMENIA	AR828	Las Colinas	11	4	32	sector 8 # 05	vivienda	1	2	3	5	1	0	0	0	0	0	0	0	0	1	0	0	0	3	1	4																		3	0		4	2
ARMENIA	AR829	Las Colinas	11	4	32	sector 8 # 07	vivienda	1	3	0	3	3	0	0	0	0	0	0	0	0	1	0	0	2	0	3	3	0	0	0	0	0	0	0	0	0	0	0	0	0	1	0	0	2	0	3	3	7	0
ARMENIA	AR830	Las Colinas	11	4	32	sector 8 # 09	vivienda	1	2	1	3	4	0	0	1	0	1	0	0	0	1	0	1	0	2	2	4	0	0	0	0	0	1	0	0	0	0	0	0	0	2	0	1	0	1	3	4	6	1
ARMENIA	AR831	Las Colinas	11	4	32	sector 8 # 11	vivienda	1	0	0	0	0	0	0	0	0	0	0	0	0	0	0	0	0	3	2	5																		3	0		3	0
ARMENIA	AR832	Las Colinas	11	4	32	sector 8 # 13	vivienda	1	2	3	5	3	0	0	0	0	0	0	1	0	2	0	0	0	1	2	3	0	0	0	0	0	0	0	0	0	0	1	0	1	2	0	0	0	1	3	4	6	2
ARMENIA	AR833	Las Colinas	11	4	32	sector 8 # 15	vivienda	1	5	3	8	8	0	0	0	1	0	0	0	2	5	0	0	0	3	5	8	0	0	0	0	1	0	0	0	0	0	0	1	0	3	0	0	0	2	3	5	5	0
ARMENIA	AR834	Las Colinas	11	4	32	sector 8 # 17	vivienda	1	0	0	0	5	0	0	0	0	0	1	1	1	2	0	0	0	3	2	5	0	0	0	0	0	0	0	1	0	0	0	1	1	2	0	0	0	2	3	5	5	0
ARMENIA	AR835	Las Colinas	11	4	32	sector 8 # 19	vivienda	1	0	0	0	4	0	0	0	0	0	1	1	0	2	0	0	0	2	2	4	0	0	0	0	0	0	0	0	0	0	0	0	0	0	0	1	0	0	1	1	4	0
ARMENIA	AR836	Las Colinas	11	4	32	sector 8 # 21	vivienda	1	5	1	6	5	0	0	0	0	0	0	0	0	4	1	0	0	1	5	6	0	0	1	1	0	0	0	0	0	0	0	0	0	2	1	0	0	2	3	5	5	0
ARMENIA	AR837	Las Colinas	11	4	32	sector 8 # 23	vivienda	1	0	0	0	3	0	0	0	0	0	0	2	0	1	0	0	0	2	1	3	0	0	0	0	0	0	0	0	1	1	0	0	0	1	0	0	0	2	1	3	4	0
ARMENIA	AR838	Las Colinas	11	4	32	sector 8 # 25	vivienda	1	0	0	0	0	0	0	0	0	0	0	0	0	0	0	0	0	0	0	0																		0	0		3	1
ARMENIA	AR839	Las Colinas	11	4	32	sector 8 # 27	vivienda	1	2	3	5	3	0	0	0	0	0	0	1	0	2	0	0	0	1	2	3																		1	0		3	1
ARMENIA	AR840	Las Colinas	11	4	32	sector 8 # 29	vivienda	1	4	2	6	8	1	1	0	0	0	0	0	0	6	0	0	0	2	6	8	0	0	0	0	0	0	0	1	1	0	1	0	0	3	0	0	0	3	3	6	5	0
ARMENIA	AR841	Las Colinas	11	4	32	sector 8 # 31	vivienda	1	2	0	2	3	0	0	0	0	0	0	0	1	1	1	0	0	1	2	3	0	0	0	0	0	0	0	0	0	0	0	1	0	1	1	0	0	1	2	3	5	1
ARMENIA	AR842	Las Colinas	11	4	32	sector 8 # 33	vivienda	1	3	1	4	3	0	0	0	0	0	0	1	0	1	0	1	0	1	2	3	0	0	0	0	0	0	0	0	0	1	0	0	1	2	0	0	0	1	3	4	7	2
ARMENIA	AR843	Las Colinas	11	4	32	sector 8 # 35	vivienda	1	3	3	6	6	0	0	0	0	0	0	2	1	3	0	0	0	3	3	6	0	0	0	0	0	0	0	0	1	0	0	1	1	1	0	0	0	2	2	4	5	0
ARMENIA	AR844	Las Colinas	11	4	32	sector 8 # 37	vivienda	1	0	0	0	0	0	0	0	0	0	0	0	0	0	0	0	0	1	2	3	0	0	0	0	0	0	0	0	0	0	0	0	0	2	0	1	0	0	3	3	5	0
ARMENIA	AR845	Las Colinas	11	4	32	sector 8 # 39	vivienda	1	7	4	11	8	0	0	1	0	0	0	0	1	5	0	1	0	2	6	8	0	0	0	1	0	0	0	0	0	0	0	1	1	2	1	0	0	2	4	6	6	0
ARMENIA	AR846	Las Colinas	11	4	32	sector 8 # 41	vivienda	1	3	1	4	5	0	0	0	0	0	1	0	1	3	0	0	0	2	3	5	0	0	0	0	0	0	0	0	0	0	0	0	0	2	0	0	0	0	2	2	6	0
ARMENIA	AR847	Las Colinas	11	4	32	sector 8 # 43	vivienda	1	0	0	0	6	0	0	0	0	1	0	0	0	2	1	1	1	1	5	6	0	0	0	0	0	1	0	0	0	0	0	0	1	1	0	1	1	1	4	5	6	0
ARMENIA	AR848	Las Colinas	11	4	32	sector 8 # 45	vivienda	1	1	0	1	0	0	0	0	0	0	0	0	0	0	0	0	0	2	1	3																		2	0		3	1
ARMENIA	AR849	Las Colinas	11	4	32	sector 8 # 47	caseta comunal	1	0	0	0	0	0	0	0	0	0	0	0	0	0	0	0	0	0	0	0																		0	0		0	0
ARMENIA	AR850	Las Colinas	11	4	32	sector 8 # 47	vivienda	1	0	0	0	0	0	0	0	0	0	0	0	0	0	0	0	0	0	0	0																		0	0		0	0
ARMENIA	AR851	Las Colinas	11	4	32	sector 8 # 51	vivienda	1	0	0	0	4	0	0	0	0	0	0	2	0	2	0	0	0	2	2	4	0	0	0	0	0	0	0	1	0	0	0	1	0	1	0	0	0	2	1	3	6	1
ARMENIA	AR852	Las Colinas	11	4	32	sector 8 # 53	vivienda	1	4	0	4	4	0	0	0	0	0	0	0	1	2	0	1	0	1	3	4	0	0	0	0	0	0	0	0	0	0	0	0	0	3	1	0	0	0	4	4	7	1
ARMENIA	AR853	Las Colinas	11	4	32	sector 8 # 55	vivienda	1	4	0	4	3	0	0	0	0	0	0	0	0	2	1	0	0	1	3	4	0	0	0	0	0	0	0	0	0	0	0	0	0	1	1	0	0	0	2	2	7	0
ARMENIA	AR854	Las Colinas	11	4	32	sector 8 # 57	vivienda	1	4	1	5	3	0	0	1	0	0	0	0	0	2	0	0	0	1	2	3	0	1	0	0	1	0	0	0	0	0	0	0	0	2	0	0	0	2	2	4	6	3
ARMENIA	AR855	Las Colinas	11	4	32	sector 8 # 59	vivienda	1	0	0	0	0	0	0	0	0	0	0	0	0	0	0	0	0	2	3	5	0	0	0	0	0	0	0	0	0	0	0	0	1	3	0	0	0	0	4	4	5	0
ARMENIA	AR856	Las Colinas	11	4	32	sector 8 # 61	vivienda	1	2	1	3	5	0	0	0	0	1	0	0	0	2	1	1	0	1	4	5	0	0	0	0	0	1	0	0	0	0	0	0	0	1	1	0	0	1	2	3	5	0
ARMENIA	AR857	Las Colinas	11	4	32	sector 8 # 63	vivienda	1	0	0	0	4	1	0	0	0	0	0	0	1	2	0	0	0	2	2	4	0	1	0	0	0	0	0	0	0	0	0	1	0	2	0	0	0	2	2	4	4	1
ARMENIA	AR858	Las Colinas	11	4	32	sector 8 # 65	vivienda	1	0	0	0	3	0	0	0	0	0	0	1	0	2	0	0	0	1	2	3	0	0	0	0	0	0	0	0	0	1	0	0	0	2	0	0	0	1	2	3	3	0
ARMENIA	AR859	Las Colinas	11	4	32	sector 8 # 67 # 2	vivienda	1	4	1	5	1	0	0	0	0	0	0	0	0	0	1	0	0	1	1	2																		1	0		7	1
ARMENIA	AR860	Las Colinas	11	4	32	sector 9 # 02	vivienda	1	2	1	3	6	0	0	0	0	1	1	1	1	2	0	0	0	4	2	6	0	0	0	0	0	0	1	0	0	1	0	1	1	1	0	0	0	3	2	5	5	0
ARMENIA	AR861	Las Colinas	11	4	32	sector 9 # 04	vivienda	1	3	2	5	5	0	0	0	1	0	0	1	0	2	0	1	0	2	3	5																		2	0		7	0
ARMENIA	AR862	Las Colinas	11	4	32	sector 9 # 06	vivienda	1	4	2	6	6	0	0	0	0	0	0	2	0	3	1	0	0	2	4	6	0	0	0	0	0	0	0	0	1	0	0	0	0	2	0	0	0	1	2	3	6	1
ARMENIA	AR863	Las Colinas	11	4	32	sector 9 # 08	vivienda	1	2	2	4	4	0	0	0	0	0	0	0	1	3	0	0	0	1	3	4	0	0	0	0	0	0	0	0	0	0	0	1	1	2	0	0	0	1	3	4	6	0
ARMENIA	AR864	Las Colinas	11	4	32	sector 9 # 10	vivienda	1	0	0	0	4	0	0	0	0	0	0	1	1	2	0	0	0	2	2	4	0	0	0	0	0	0	0	0	0	0	1	0	1	1	0	0	0	1	2	3	6	0
ARMENIA	AR865	Las Colinas	11	4	32	sector 9 # 12	vivienda	1	0	0	0	10	0	1	0	0	1	1	2	2	3	0	0	0	7	3	10	0	0	0	0	0	1	0	1	0	1	1	2	0	1	0	0	0	6	1	7	5	0
ARMENIA	AR866	Las Colinas	11	4	32	sector 9 # 14	vivienda	1	5	1	6	1	0	0	0	0	0	0	0	0	1	0	0	0	1	1	2																		1	0		5	1
ARMENIA	AR867	Las Colinas	11	4	32	sector 9 # 16	vivienda	1	0	0	0	4	0	0	0	0	0	0	1	1	2	0	0	0	2	2	4																		2	0		6	0
ARMENIA	AR868	Las Colinas	11	4	32	sector 9 # 18	vivienda	1	3	2	5	0	0	0	0	0	0	0	0	0	0	0	0	0	2	3	5	0	0	0	0	0	0	0	0	0	0	0	0	0	0	2	0	0	0	2	2	6	1
ARMENIA	AR869	Las Colinas	11	4	32	sector 9 # 20	vivienda	1	6	3	9	0	0	0	0	0	0	0	0	0	0	0	0	0	3	6	9	0	0	0	0	0	0	0	0	0	0	0	0	0	0	0	0	0	3	0	0	5	0
ARMENIA	AR870	Las Colinas	11	4	32	sector 9 # 22	vivienda	1	2	2	4	2	0	0	0	0	0	0	0	0	2	0	0	0	2	2	4	0	0	0	0	0	0	0	0	0	0	0	0	0	2	0	0	0	0	2	2	3	1
ARMENIA	AR871	Las Colinas	11	4	32	sector 9 # 24	vivienda	1	0	0	0	5	0	0	1	0	0	0	0	1	3	0	0	0	2	3	5	0	0	0	0	0	0	0	0	0	0	0	0	0	2	0	0	1	0	3	3	5	0
ARMENIA	AR872	Las Colinas	11	4	32	sector 9 # 26	vivienda	1	0	0	0	4	0	0	0	1	0	0	0	0	2	1	0	0	1	3	4																		1	0		1	0
ARMENIA	AR873	Las Colinas	11	4	32	sector 9 # 28	vivienda	1	2	1	3	5	0	0	0	0	0	0	1	2	2	0	0	0	3	2	5																		3	0		6	0
ARMENIA	AR874	Las Colinas	11	4	32	sector 9 # 30	vivienda	1	3	1	4	3	0	0	0	0	0	0	0	0	2	1	0	0	1	3	4	0	0	0	0	0	0	0	0	0	0	0	0	1	2	1	0	0	0	4	4	7	0
ARMENIA	AR875	Las Colinas	11	4	32	sector 9 # 32	vivienda	1	1	4	5	0	0	0	0	0	0	0	0	0	0	0	0	0	4	1	5	0	0	0	0	0	0	0	0	0	0	0	0	0	1	0	0	0	0	1	1	7	0
ARMENIA	AR876	Las Colinas	11	4	32	sector 9 # 34	vivienda	1	2	3	5	2	0	0	0	0	0	0	0	0	1	0	1	0	3	2	5	0	0	0	0	0	0	0	0	0	0	0	0	0	1	0	1	0	0	2	2	7	0
ARMENIA	AR877	Las Colinas	11	4	32	sector 9 # 36	vivienda	1	3	1	4	3	0	1	0	0	0	0	0	0	2	0	0	0	1	2	3	0	0	1	0	0	0	0	0	0	0	0	0	0	2	0	1	0	1	3	4	6	0
ARMENIA	AR878	Las Colinas	11	4	32	sector 9 # 38	vivienda	1	2	2	4	4	0	0	0	0	0	0	0	2	2	0	0	0	2	2	4	0	0	0	0	0	0	0	0	0	0	0	2	0	1	0	0	0	2	1	3	6	0
ARMENIA	AR879	Las Colinas	11	4	32	sector 9 # 40	vivienda	1	0	0	0	4	0	0	0	0	0	0	0	0	2	2	0	0	1	4	5																		1	0		6	0
ARMENIA	AR880	Las Colinas	11	4	32	sector 9 # 42	vivienda	1	2	2	4	4	0	0	0	0	1	0	0	1	2	0	0	0	2	2	4	0	0	0	0	0	0	0	0	0	0	0	1	0	2	0	0	0	1	2	3	7	0
ARMENIA	AR881	Las Colinas	11	4	32	sector 9 # 44	vivienda	1	0	0	0	7	0	0	0	1	0	0	1	1	4	0	0	0	3	4	7	0	0	0	0	1	0	0	0	0	0	0	1	0	2	0	0	0	2	2	4	3	0
ARMENIA	AR882	Las Colinas	11	4	32	sector 9 # 46	vivienda	1	0	0	0	4	0	0	0	0	0	0	0	3	1	0	0	0	3	1	4	0	0	0	0	0	0	0	0	0	0	0	2	0	1	0	0	0	2	1	3	4	1
ARMENIA	AR883	Las Colinas	11	4	32	sector 9 # 48	vivienda	1	0	0	0	6	0	0	0	0	1	1	0	0	3	0	1	0	2	4	6	0	0	0	0	0	0	0	1	0	0	0	2	1	0	0	0	0	3	1	4	6	1
ARMENIA	AR884	Las Colinas	11	4	32	sector 9 # 50	vivienda	1	3	1	4	0	0	0	0	0	0	0	0	0	0	0	0	0	1	3	4	0	0	0	0	0	0	0	0	0	0	0	0	0	2	0	0	0	0	2	2	2	0
ARMENIA	AR885	Las Colinas	11	4	32	sector 9 # 52	vivienda	1	0	0	0	4	0	0	0	0	1	0	1	0	2	0	0	0	2	2	4	1	1	0	0	0	0	0	0	0	0	1	0	1	0	0	0	0	3	1	4	4	0
ARMENIA	AR886	Las Colinas	11	4	32	sector 9 # 54	vivienda	1	4	1	5	4	0	1	0	0	0	0	0	0	3	0	0	0	1	3	4																		1	0		4	1
ARMENIA	AR887	Las Colinas	11	4	32	sector 9 # 56	vivienda	1	2	0	2	10	0	2	0	2	0	0	0	0	6	0	0	0	4	6	10																		4	0		4	2
ARMENIA	AR888	Las Colinas	11	4	32	sector 9 # 58	vivienda	1	2	1	3	3	0	0	0	0	0	0	1	0	0	0	2	0	1	2	3	0	0	0	0	0	0	0	0	0	0	0	0	0	0	0	2	0	0	2	2	7	0
ARMENIA	AR889	Las Colinas	11	4	32	sector 9 # 60	vivienda	1	2	1	3	4	0	0	0	0	0	0	0	1	3	0	0	0	1	3	4	0	0	0	0	0	0	0	0	0	0	0	1	0	2	0	0	0	1	2	3	7	1
ARMENIA	AR890	Las Colinas	11	4	32	sector 9 # 62	vivienda	1	5	4	9	4	0	0	0	0	0	0	0	0	2	2	0	0	4	4	8	0	0	0	0	0	0	0	0	0	0	0	1	0	2	1	0	1	1	4	5	7	0
ARMENIA	AR891	Las Colinas	11	4	32	sector 9 # 64	vivienda	1	2	2	4	4	0	0	0	0	1	0	1	0	2	0	0	0	2	2	4	0	0	0	0	0	1	0	0	0	0	0	0	0	2	0	0	0	1	2	3	7	1
ARMENIA	AR892	Las Colinas	11	4	32	sector 9 # 66	vivienda	1	2	1	3	3	0	0	0	0	0	0	1	0	2	0	0	0	1	2	3																		1	0		6	0
ARMENIA	AR893	Las Colinas	11	4	32	sector 9 # 68	vivienda	1	3	0	3	4	0	0	1	0	0	0	0	0	3	0	0	0	1	3	4																		1	0		7	0
ARMENIA	AR894	Las Colinas	11	4	32	sector 9 # 70	vivienda	1	2	1	3	1	0	0	0	0	0	0	0	0	1	0	0	0	1	1	2	0	0	0	0	0	0	0	0	0	0	0	0	0	1	0	0	0	0	1	1	6	0
ARMENIA	AR895	Las Colinas	12	4	32	sector 9 # 01	vivienda	1	2	3	5	3	0	0	0	0	0	0	0	2	1	0	0	0	2	1	3																		2	0		6	1
ARMENIA	AR896	Las Colinas	12	4	32	sector 9 # 03	vivienda	1	0	0	0	2	0	0	0	0	0	0	0	0	2	0	0	0	0	2	2																		0	2		1	0
ARMENIA	AR897	Las Colinas	12	4	32	sector 9 # 05	vivienda	1	3	0	3	5	0	0	0	0	1	0	0	0	3	0	0	1	1	4	5	0	0	0	0	0	0	0	0	0	0	0	0	0	1	1	0	0	0	2	2	6	0
ARMENIA	AR898	Las Colinas	12	4	32	sector 9 # 07	vivienda	1	3	1	4	5	0	0	0	0	0	0	0	1	2	0	0	2	1	4	5	0	0	0	0	0	0	0	0	0	0	0	1	0	2	0	1	0	1	3	4	7	0
ARMENIA	AR899	Las Colinas	12	4	32	sector 9 # 09	Hogar Infantil	1	2	2	4	3	0	0	0	0	0	0	0	0	3	0	0	0	2	3	5	0	0	0	0	0	0	0	0	0	0	0	0	2	0	0	0	0	0	2	2	7	0
ARMENIA	AR900	Las Colinas	12	4	32	sector 9 # 11	vivienda	1	0	0	0	0	0	0	0	0	0	0	0	0	0	0	0	0	0	0	0																		0	0		4	0
ARMENIA	AR901	Las Colinas	12	4	32	sector 9 # 13	vivienda	1	0	0	0	0	0	0	0	0	0	0	0	0	0	0	0	0	0	1	1	0	0	0	0	0	0	0	0	0	0	0	0	0	0	1	0	0	0	1	1	4	0
ARMENIA	AR902	Las Colinas	12	4	32	sector 9 # 15	vivienda	1	3	1	4	2	0	0	0	0	0	0	0	0	2	0	0	0	1	2	3	0	0	0	0	0	0	0	0	0	0	0	0	1	2	1	0	0	0	4	4	6	1
ARMENIA	AR903	Las Colinas	12	4	32	sector 9 # 17	vivienda	1	3	1	4	0	0	0	0	0	0	0	0	0	0	0	0	0	1	3	4	0	0	0	0	0	0	0	0	0	0	0	1	0	3	0	0	1	1	4	5	7	0
ARMENIA	AR904	Las Colinas	12	4	32	sector 9 # 19	vivienda	1	0	0	0	3	0	0	0	0	0	0	1	0	2	0	0	0	1	2	3	1	0	0	0	0	0	0	0	0	1	0	0	0	2	0	0	0	2	2	4	6	0
ARMENIA	AR905	Las Colinas	12	4	32	sector 9 # 21	vivienda	1	0	0	0	0	0	0	0	0	0	0	0	0	0	0	0	0	0	0	0	1	0	0	0	0	0	0	0	0	0	0	0	1	1	0	0	0	1	2	3	1	0
ARMENIA	AR906	Las Colinas	12	4	32	sector 9 # 23	vivienda	1	3	1	4	4	0	1	0	0	0	0	2	0	1	0	0	0	3	1	4																		3	0		6	0
ARMENIA	AR907	Las Colinas	12	4	32	sector 9 # 25	vivienda	1	3	0	3	2	0	0	0	0	0	0	0	0	2	0	0	0	0	2	2	0	0	0	0	0	0	0	0	0	0	0	1	0	2	0	0	0	1	2	3	6	1
ARMENIA	AR908	Las Colinas	12	4	32	sector 9 # 27	vivienda	1	0	0	0	4	0	0	0	0	0	0	1	1	2	0	0	0	2	2	4																		2	0		5	0
ARMENIA	AR909	Las Colinas	12	4	32	sector 9 # 29	vivienda	1	0	0	0	1	0	0	0	0	0	0	0	0	1	0	0	0	0	1	1																		0	1		5	0
ARMENIA	AR910	Las Colinas	12	4	32	sector 9 # 31	vivienda	1	2	0	2	5	0	0	0	0	0	1	0	0	1	2	1	0	1	4	5	0	0	0	0	0	0	0	0	0	0	0	0	1	0	1	1	0	0	3	3	6	0
ARMENIA	AR911	Las Colinas	12	4	32	sector 9 # 33	vivienda	1	2	0	2	5	0	0	0	0	1	0	2	0	2	0	0	0	3	2	5																		3	0		6	0
ARMENIA	AR912	Las Colinas	12	4	32	sector 9 # 35	vivienda	1	0	0	0	0	0	0	0	0	0	0	0	0	0	0	0	0	4	2	6	0	0	0	0	0	1	0	0	0	1	1	0	0	2	0	0	0	3	2	5	6	1
ARMENIA	AR913	Las Colinas	12	4	32	sector 9 # 37	vivienda	1	2	0	2	3	1	0	0	0	0	0	0	0	2	0	0	0	1	2	3	0	0	1	0	0	0	0	0	0	0	0	0	0	1	0	0	0	1	1	2	6	0
ARMENIA	AR914	Las Colinas	12	4	32	sector 9 # 39	vivienda	1	0	0	0	1	0	0	0	0	0	0	0	0	0	1	0	0	2	1	3																		2	0		4	0
ARMENIA	AR915	Las Colinas	12	4	32	sector 9 # 41	vivienda	1	2	3	5	4	0	1	0	0	1	0	0	0	2	0	0	0	2	2	4	0	0	1	0	0	1	0	0	0	0	0	0	0	2	1	0	0	2	3	5	7	0
ARMENIA	AR916	Las Colinas	12	4	32	sector 9 # 43	vivienda	1	0	0	0	3	0	0	0	0	0	0	0	1	2	0	0	0	1	2	3																		1	0		5	1
ARMENIA	AR917	Las Colinas	12	4	32	sector 9 # 45	vivienda	1	2	0	2	3	1	0	0	0	0	0	0	0	2	0	0	0	1	2	3	0	0	0	0	0	0	0	1	1	0	0	0	0	3	0	0	0	2	3	5	5	0
ARMENIA	AR918	Las Colinas	12	4	32	sector 9 # 47	vivienda	1	2	1	3	6	0	0	0	1	0	0	1	1	3	0	0	0	3	3	6	0	0	0	0	0	0	0	0	0	0	0	1	0	2	0	0	0	1	2	3	6	0
ARMENIA	AR919	Las Colinas	12	4	32	sector 9 # 49	vivienda	1	2	5	7	3	0	0	0	0	0	0	0	0	2	0	1	0	5	3	8	0	0	0	0	0	0	0	0	0	0	0	0	0	1	0	0	1	0	2	2	5	1
ARMENIA	AR920	Las Colinas	12	4	32	sector 9 # 51	vivienda	1	0	0	0	0	0	0	0	0	0	0	0	0	0	0	0	0	0	1	1	0	0	1	0	0	0	0	0	0	0	0	1	1	1	0	0	0	2	2	4	2	0
ARMENIA	AR921	Las Colinas	12	4	32	sector 9 # 53	vivienda	1	3	1	4	4	0	0	0	0	0	0	0	0	3	1	0	0	1	4	5	0	0	0	0	0	0	0	0	0	0	0	0	0	1	1	0	0	0	2	2	7	0
ARMENIA	AR922	Las Colinas	12	4	32	sector 9 # 55	vivienda	1	5	3	8	4	0	0	0	0	0	0	0	0	3	1	0	0	3	4	7	0	0	0	0	0	0	0	0	1	0	0	0	0	1	0	0	0	1	1	2	5	0
ARMENIA	AR923	Las Colinas	12	4	32	sector 9 # 57	vivienda	1	2	1	3	4	0	0	0	0	0	0	0	1	1	0	1	1	1	3	4	0	0	0	0	0	1	0	0	0	1	0	0	0	1	0	1	1	2	3	5	6	1
ARMENIA	AR924	Las Colinas	12	4	32	sector 9 # 59	vivienda	1	0	0	0	4	0	1	0	0	0	0	0	0	3	0	0	0	1	3	4	0	0	0	0	0	1	0	0	1	0	0	0	0	1	0	0	0	2	1	3	3	1
ARMENIA	AR925	Las Colinas	12	4	32	sector 9 # 61	vivienda	1	0	0	0	4	0	0	0	0	0	0	0	0	2	0	2	0	0	4	4	0	0	0	0	0	0	0	0	0	0	0	0	1	0	0	2	0	0	3	3	2	1
ARMENIA	AR926	Las Colinas	12	4	32	sector 9 # 63	vivienda	1	2	1	3	2	0	0	0	0	0	0	0	1	1	0	0	0	1	1	2																		1	0		7	0
ARMENIA	AR927	Las Colinas	12	4	32	sector 9 # 65	vivienda	1	4	0	4	1	0	0	0	0	0	0	0	0	1	0	0	0	0	1	1																		0	1		6	0
ARMENIA	AR928	Las Colinas	12	4	32	sector 9 # 67	vivienda	1	0	0	0	3	0	0	0	0	0	0	0	0	3	0	0	0	1	3	4	0	0	0	0	0	0	0	0	0	0	0	0	0	0	0	2	0	0	2	2	3	0
ARMENIA	AR929	Las Colinas	12	4	32	sector 9 # 69	vivienda	1	2	0	2	2	0	0	0	0	0	0	1	0	0	1	0	0	1	1	2	0	0	0	0	0	0	0	0	0	0	0	0	2	1	0	1	0	0	4	4	4	0
ARMENIA	AR930	Las Colinas	12	4	32	sector 9 # 71	vivienda	1	2	3	5	3	0	0	0	1	0	0	0	0	2	0	0	0	1	2	3	0	0	0	0	1	0	0	0	1	0	0	0	1	2	0	0	0	2	3	5	7	0
ARMENIA	AR931	Las Colinas	12	4	32	sector 9 # 73	vivienda	1	3	0	3	0	0	0	0	0	0	0	0	0	0	0	0	0	1	3	4																		1	0		5	0
ARMENIA	AR932	Las Colinas	12	4	32	sector 10 # 02	vivienda	1	2	1	3	3	0	0	0	0	0	0	1	0	2	0	0	0	1	2	3																		1	0		5	1
ARMENIA	AR933	Las Colinas	12	4	32	sector 10 # 04	vivienda	1	0	0	0	4	0	0	1	1	0	0	0	0	2	0	0	0	2	2	4	0	0	0	0	0	0	0	0	0	0	1	2	0	0	0	0	1	3	1	4	3	0
ARMENIA	AR934	Las Colinas	12	4	32	sector 10 # 06	vivienda	1	3	1	4	3	0	0	0	0	0	0	0	1	0	1	1	0	1	2	3	0	0	0	0	0	0	0	0	0	0	0	1	0	0	1	1	0	1	2	3	7	1
ARMENIA	AR935	Las Colinas	12	4	32	sector 10 # 08	vivienda	1	1	3	4	4	0	0	0	0	0	0	3	0	1	0	0	0	3	1	4																		3	0		5	0
ARMENIA	AR936	Las Colinas	12	4	32	sector 10 # 10	vivienda	1	3	2	5	5	0	0	0	0	0	0	0	1	4	0	0	0	1	4	5	0	0	0	0	0	0	0	0	0	0	0	0	2	3	0	0	0	0	5	5	6	0
ARMENIA	AR937	Las Colinas	12	4	32	sector 10 # 12	vivienda	1	2	5	7	7	1	0	0	0	0	0	1	3	2	0	0	0	5	2	7	0	0	0	0	0	0	0	0	0	0	0	1	1	2	0	0	0	1	3	4	6	0
ARMENIA	AR938	Las Colinas	12	4	32	sector 10 # 14	vivienda	1	0	0	0	3	1	0	0	0	0	0	0	0	2	0	0	0	1	2	3																		1	0		4	0
ARMENIA	AR939	Las Colinas	12	4	32	sector 10 # 16	vivienda	1	0	0	0	0	0	0	0	0	0	0	0	0	0	0	0	0	0	0	0																		0	0		3	1
ARMENIA	AR940	Las Colinas	12	4	32	sector 10 # 18	vivienda	1	3	1	4	6	1	0	0	0	0	0	2	1	2	0	0	0	4	2	6	0	1	0	0	0	0	0	1	0	0	0	2	0	2	0	0	0	4	2	6	7	0
ARMENIA	AR941	Las Colinas	12	4	32	sector 10 # 20	vivienda	1	2	4	6	5	0	0	0	0	0	1	2	1	1	0	0	0	4	1	5																		4	0		4	2
ARMENIA	AR942	Las Colinas	12	4	32	sector 10 # 22	vivienda	1	2	3	5	5	0	0	0	0	0	0	2	1	1	1	0	0	3	2	5	0	0	0	0	0	0	0	0	0	1	0	3	0	1	1	0	0	4	2	6	7	0
ARMENIA	AR943	Las Colinas	12	4	32	sector 10 # 24	vivienda	1	0	0	0	5	0	0	1	0	1	0	0	1	2	0	0	0	3	2	5	0	0	0	1	0	0	1	0	0	0	0	0	0	1	1	0	0	2	2	4	3	0
ARMENIA	AR944	Las Colinas	12	4	32	sector 10 # 26	vivienda	1	2	0	2	5	0	0	0	0	0	0	2	0	2	0	0	1	2	3	5	0	0	0	0	0	0	1	0	0	1	0	1	0	2	0	0	0	3	2	5	7	0
ARMENIA	AR945	Las Colinas	12	4	32	sector 10 # 28	vivienda	1	0	0	0	0	0	0	0	0	0	0	0	0	0	0	0	0	3	1	4	0	0	0	0	1	0	1	0	1	0	0	1	1	2	0	0	0	4	3	7	5	1
ARMENIA	AR946	Las Colinas	12	4	32	sector 10 # 30	vivienda	1	2	1	3	3	0	0	0	0	0	1	0	0	1	1	0	0	1	2	3	0	0	0	0	0	0	0	0	0	1	0	0	0	1	1	0	0	1	2	3	5	1
ARMENIA	AR947	Las Colinas	12	4	32	sector 10 # 32	vivienda	1	1	1	2	2	0	0	0	0	1	0	0	0	1	0	0	0	1	1	2	0	0	0	0	0	1	0	0	0	0	0	0	0	1	0	0	0	1	1	2	5	0
ARMENIA	AR948	Las Colinas	12	4	32	sector 10 # 34	vivienda	1	1	1	2	3	0	0	0	0	0	0	0	0	3	0	0	0	1	3	4	0	0	0	0	0	0	0	0	0	0	0	1	0	2	0	0	0	1	2	3	7	0
ARMENIA	AR949	Las Colinas	12	4	32	sector 10 # 36	vivienda	1	3	3	6	4	0	0	0	0	0	0	0	2	2	0	0	0	2	2	4	0	0	0	0	0	0	0	0	0	0	0	2	1	2	0	0	0	2	3	5	7	0
ARMENIA	AR950	Las Colinas	12	4	32	sector 10 # 38	vivienda	1	0	0	0	0	0	0	0	0	0	0	0	0	0	0	0	0	0	0	0	0	0	1	0	0	0	0	0	0	0	0	1	1	0	2	0	0	2	3	5	4	1
ARMENIA	AR951	Las Colinas	12	4	32	sector 10 # 40	vivienda	1	2	3	5	5	0	0	0	0	0	1	2	0	2	0	0	0	3	2	5	0	0	0	0	0	0	1	0	1	1	0	0	0	1	1	0	0	3	2	5	6	0
ARMENIA	AR952	Las Colinas	12	4	32	sector 10 # 42	vivienda	1	2	2	4	5	0	0	0	0	0	0	0	1	4	0	0	0	1	4	5	0	0	0	0	0	0	0	0	0	0	0	1	1	3	0	0	0	1	4	5	6	0
ARMENIA	AR953	Las Colinas	12	4	32	sector 10 # 44	vivienda	1	2	2	4	0	0	0	0	0	0	0	0	0	0	0	0	0	2	2	4	0	0	0	0	0	0	0	0	0	0	0	0	0	1	0	1	1	0	3	3	7	0
ARMENIA	AR954	Las Colinas	12	4	32	sector 10 # 46	vivienda	1	4	2	6	0	0	0	0	0	0	0	0	0	0	0	0	0	2	4	6	0	0	0	0	1	0	1	0	0	0	0	0	0	1	0	0	0	2	1	3	5	0
ARMENIA	AR955	Las Colinas	12	4	32	sector 10 # 48	vivienda	1	2	2	4	4	1	0	0	1	0	0	0	0	2	0	0	0	2	2	4	0	0	0	0	0	0	0	0	0	0	0	0	1	2	0	0	0	0	3	3	2	0
ARMENIA	AR956	Las Colinas	12	4	32	sector 10 # 50	vivienda	1	0	0	0	0	0	0	0	0	0	0	0	0	0	0	0	0	4	2	6	0	0	0	0	0	0	0	0	0	0	0	1	2	2	0	0	0	1	4	5	6	1
ARMENIA	AR957	Las Colinas	12	4	32	sector 10 # 52	vivienda	1	3	4	7	3	1	0	0	0	0	0	0	1	1	0	0	0	2	1	3	0	0	0	0	0	0	0	0	0	0	0	0	0	0	1	0	0	0	1	1	5	0
ARMENIA	AR958	Las Colinas	12	4	32	sector 10 # 54	vivienda	1	2	3	5	5	0	0	0	0	0	0	2	1	2	0	0	0	3	2	5	0	0	0	0	0	0	0	0	0	0	0	2	0	1	1	0	0	2	2	4	6	0
ARMENIA	AR959	Las Colinas	12	4	32	sector 10 # 56	vivienda	1	2	1	3	2	0	0	0	0	0	0	0	0	2	0	0	0	1	2	3	0	0	0	0	0	0	0	0	0	0	1	0	0	2	0	0	0	1	2	3	6	1
ARMENIA	AR960	Las Colinas	12	4	32	sector 10 # 58	vivienda	1	0	0	0	2	0	0	0	0	0	0	0	0	0	0	1	1	0	2	2	0	0	0	0	0	0	0	0	0	0	0	0	0	0	0	0	2	0	2	2	5	1
ARMENIA	AR961	Las Colinas	12	4	32	sector 10 # 60	vivienda	1	2	2	4	4	0	0	0	0	0	1	2	0	1	0	0	0	3	1	4	0	0	0	0	0	1	1	0	0	0	1	1	0	1	0	0	0	4	1	5	5	0
ARMENIA	AR962	Las Colinas	12	4	32	sector 10 # 62	vivienda	1	2	0	2	2	0	0	0	0	0	0	0	0	0	2	0	0	0	2	2	0	0	0	0	0	0	0	0	0	0	0	0	0	0	2	0	0	0	2	2	7	0
ARMENIA	AR963	Las Colinas	12	4	32	sector 10 # 64	vivienda	1	5	3	8	5	1	0	0	0	0	1	0	1	2	0	0	0	3	2	5	0	0	0	0	0	0	0	0	0	0	0	0	2	2	0	0	0	0	4	4	5	0
ARMENIA	AR964	Las Colinas	12	4	32	sector 10 # 66	vivienda	1	2	0	2	9	0	0	0	0	0	1	3	2	2	1	0	0	6	3	9	1	0	0	1	0	0	0	0	0	0	0	0	0	2	0	0	0	2	2	4	7	0
ARMENIA	AR965	Las Colinas	12	4	32	sector 10 # 68	vivienda	1	0	0	0	0	0	0	0	0	0	0	0	0	0	0	0	0	3	2	5	0	0	0	0	0	0	0	0	0	0	0	1	0	1	0	0	0	1	1	2	3	0
ARMENIA	AR966	Las Colinas	12	4	32	sector 10 # 70	vivienda	1	4	2	6	5	0	0	1	0	0	0	2	0	1	1	0	0	3	2	5	0	0	1	0	0	0	0	0	1	0	1	0	0	2	0	1	0	3	3	6	7	1
ARMENIA	AR967	Las Colinas	12	4	32	sector 10 # 72	vivienda	1	3	2	5	11	0	1	0	0	0	0	1	2	6	0	1	0	4	7	11	0	0	0	0	0	0	0	0	0	0	0	2	1	4	0	0	0	2	5	7	6	0
ARMENIA	AR968	Las Colinas	15	5	33	sector 12 # 01	vivienda	1	0	0	0	8	0	0	0	0	0	0	1	4	3	0	0	0	5	3	8																		5	0		2	0
ARMENIA	AR969	Las Colinas	15	5	33	sector 12 # 03	vivienda	1	3	3	6	10	0	0	0	2	1	0	2	0	4	1	0	0	5	5	10	0	0	0	0	1	0	0	0	0	0	0	2	1	2	0	0	1	3	4	7	6	1
ARMENIA	AR970	Las Colinas	15	5	33	sector 12 # 05	vivienda	1	0	0	0	0	0	0	0	0	0	0	0	0	0	0	0	0	0	0	0																		0	0		0	0
ARMENIA	AR971	Las Colinas	15	5	33	sector 12 # 07	vivienda	1	0	0	0	6	0	0	1	0	0	1	1	1	2	0	0	0	4	2	6	0	0	0	0	0	0	0	0	0	0	0	0	0	2	0	0	0	0	2	2	4	0
ARMENIA	AR972	Las Colinas	15	5	33	sector 12 # 09	vivienda	1	3	1	4	2	0	0	0	0	0	0	0	1	0	1	0	0	1	1	2																		1	0		4	1
ARMENIA	AR973	Las Colinas	15	5	33	sector 12 # 11	vivienda	1	0	0	0	1	0	0	0	0	0	0	0	0	0	1	0	0	0	1	1																		0	1		2	0
ARMENIA	AR974	Las Colinas	15	5	33	sector 12 # 13	vivienda	1	2	4	6	14	0	0	0	0	0	0	3	1	7	2	1	0	4	10	14																		4	0		5	1
ARMENIA	AR975	Las Colinas	15	5	33	sector 12 # 15	vivienda	1	1	0	1	1	0	0	0	0	0	0	0	0	1	0	0	0	0	1	1																		0	1		2	0
ARMENIA	AR976	Las Colinas	15	5	33	sector 12 # 17	vivienda	1	0	0	0	0	0	0	0	0	0	0	0	0	0	0	0	0	0	0	0	0	0	0	0	0	0	0	0	0	0	0	2	1	1	0	0	0	2	2	4	2	0
ARMENIA	AR977	Las Colinas	15	5	33	sector 12 # 19	vivienda	1	2	2	4	0	0	0	0	0	0	0	0	0	0	0	0	0	2	2	4	0	0	0	0	0	0	0	0	0	0	0	0	0	1	0	0	0	0	1	1	4	0
ARMENIA	AR978	Las Colinas	15	5	33	sector 12 # 21	vivienda	1	0	0	0	1	0	0	0	0	0	0	1	0	0	0	0	0	1	2	3																		1	0		3	1
ARMENIA	AR979	Las Colinas	15	5	33	sector 12 # 23	vivienda	1	3	1	4	4	0	0	0	0	0	0	0	0	3	0	0	1	1	4	5	0	0	0	0	0	0	0	0	0	0	0	0	0	2	0	0	1	0	3	3	5	0
ARMENIA	AR980	Las Colinas	15	5	33	sector 12 # 25	vivienda	1	0	0	0	4	0	0	0	0	0	0	2	0	2	0	0	0	2	2	4	0	0	0	0	0	0	0	0	1	0	0	1	0	2	0	0	0	2	2	4	2	0
ARMENIA	AR981	Las Colinas	15	5	33	sector 12 # 27	vivienda	1	0	0	0	3	0	1	0	0	0	0	0	0	2	0	0	0	1	2	3	0	0	0	0	0	0	0	0	0	0	0	0	0	3	0	0	0	0	3	3	2	0
ARMENIA	AR982	Las Colinas	15	5	33	sector 12 # 29	vivienda	1	7	5	12	6	0	0	0	0	0	0	1	1	4	0	0	0	2	4	6	0	0	0	0	0	0	0	1	0	0	0	0	0	1	0	0	0	1	1	2	6	0
ARMENIA	AR983	Las Colinas	15	5	33	sector 12 # 31	vivienda	1	3	0	3	3	0	0	0	0	0	0	0	0	1	0	2	0	0	3	3	0	0	0	0	0	0	0	0	0	0	0	0	0	0	0	2	0	0	2	2	6	0
ARMENIA	AR984	Las Colinas	15	5	33	sector 12 # 33	vivienda	1	0	0	0	4	1	0	0	0	0	0	1	0	2	0	0	0	2	2	4	0	0	1	0	0	0	0	0	1	0	0	0	1	1	0	0	0	2	2	4	2	0
ARMENIA	AR985	Las Colinas	15	5	33	sector 12 # 35	vivienda	1	0	0	0	4	0	0	0	0	0	0	1	1	0	1	0	0	2	1	3	0	0	0	0	0	0	0	1	0	0	0	0	1	2	0	0	0	1	3	4	5	0
ARMENIA	AR986	Las Colinas	15	5	33	sector 12 # 37	vivienda	1	2	0	2	9	0	0	0	0	0	0	0	1	6	1	0	1	1	8	9	0	0	0	0	0	0	0	0	0	0	0	0	2	1	1	0	0	0	4	4	2	0
ARMENIA	AR987	Las Colinas	15	5	33	sector 12 # 39	vivienda	1	2	3	5	5	0	0	0	0	0	0	1	2	1	1	0	0	3	2	5	0	1	0	0	0	0	0	0	0	0	0	0	1	1	0	0	0	1	2	3	5	1
ARMENIA	AR988	Las Colinas	15	5	33	sector 12 # 41	vivienda	1	0	0	0	0	0	0	0	0	0	0	0	0	0	0	0	0	0	0	0																		0	0		1	0
ARMENIA	AR989	Las Colinas	15	5	33	sector 12 # 43	vivienda	1	2	2	4	0	0	0	0	0	0	0	0	0	0	0	0	0	2	2	4	0	0	0	0	0	0	1	0	0	1	0	0	0	2	0	0	0	2	2	4	5	0
ARMENIA	AR990	Las Colinas	15	5	33	sector 12 # 45	vivienda	1	0	0	0	3	0	0	0	0	0	0	1	1	1	0	0	0	2	1	3	0	0	0	0	0	2	0	0	1	1	0	0	0	2	0	0	0	4	2	6	5	1
ARMENIA	AR991	Las Colinas	15	5	33	sector 12 # 47	vivienda	1	1	0	1	2	0	0	0	0	0	0	0	0	2	0	0	0	0	2	2	0	0	1	0	0	0	0	1	0	0	0	0	0	1	0	0	0	2	1	3	5	1
ARMENIA	AR992	Las Colinas	15	5	33	sector 12 # 49	vivienda	1	2	2	4	5	1	0	0	1	0	1	0	0	2	0	0	0	3	2	5	0	0	0	0	0	0	0	1	0	0	0	0	0	2	0	1	0	1	3	4	5	0
ARMENIA	AR993	Las Colinas	15	5	33	sector 12 # 51	vivienda	1	0	0	0	3	0	0	0	0	0	0	0	1	2	0	0	0	1	2	3	0	0	1	1	0	0	0	1	0	0	0	0	0	2	0	0	0	3	2	5	3	0
ARMENIA	AR994	Las Colinas	15	5	33	sector 12 # 53	vivienda	1	2	1	3	0	0	0	0	0	0	0	0	0	0	0	0	0	1	2	3	0	0	0	0	0	0	0	0	0	0	0	1	0	1	0	0	0	1	1	2	5	1
ARMENIA	AR995	Las Colinas	15	5	33	sector 12 # 55	vivienda	1	2	3	5	3	0	0	0	1	0	0	1	0	0	0	1	0	2	1	3	0	0	0	0	2	0	0	1	0	0	0	1	0	2	0	0	0	4	2	6	6	0
ARMENIA	AR996	Las Colinas	15	5	33	sector 12 # 57	vivienda	1	3	0	3	4	0	0	0	0	0	0	0	0	4	0	0	0	1	4	5	0	0	0	0	1	0	0	0	0	0	0	0	1	2	0	0	0	1	3	4	6	0
ARMENIA	AR997	Las Colinas	15	5	33	sector 12 # 59	vivienda	1	0	0	0	7	0	0	0	1	0	0	2	0	4	0	0	0	3	4	7	0	0	0	0	0	0	1	0	0	1	0	0	0	2	0	0	0	2	2	4	4	1
ARMENIA	AR998	Las Colinas	15	5	33	sector 12 # 61	vivienda	1	0	0	0	5	0	0	0	1	0	0	1	1	2	0	0	0	3	2	5																		3	0		4	0
ARMENIA	AR999	Las Colinas	15	5	33	sector 13 # 02	vivienda	1	2	2	4	7	0	0	0	1	0	1	2	1	1	0	1	0	5	2	7	0	0	0	0	0	1	1	0	0	0	0	2	1	1	0	1	0	4	3	7	7	1
ARMENIA	AR1000	Las Colinas	15	5	33	sector 13 # 04	vivienda	1	1	1	2	0	0	0	0	0	0	0	0	0	0	0	0	0	1	1	2	0	0	0	0	0	0	0	0	1	1	0	0	0	2	0	0	0	2	2	4	5	1
ARMENIA	AR1001	Las Colinas	15	5	33	sector 13 # 06	vivienda	1	3	1	4	4	0	0	0	0	0	0	1	0	3	0	0	0	1	3	4																		1	0		6	0
ARMENIA	AR1002	Las Colinas	15	5	33	sector 13 # 08	vivienda	1	2	1	3	6	0	0	0	1	0	0	0	1	2	1	1	0	2	4	6	1	0	0	0	0	0	0	1	0	0	0	0	0	2	1	0	1	2	4	6	7	0
ARMENIA	AR1003	Las Colinas	15	5	33	sector 13 # 10	vivienda	1	2	3	5	4	1	0	0	0	0	1	0	0	2	0	0	0	2	2	4	0	1	0	0	0	0	1	0	0	0	0	0	1	1	0	0	0	2	2	4	4	0
ARMENIA	AR1004	Las Colinas	15	5	33	sector 13 # 12	vivienda	1	0	0	0	5	0	0	0	0	0	0	1	0	3	1	0	0	1	4	5	0	0	0	0	0	0	0	0	0	1	0	0	0	1	1	0	0	1	2	3	4	1
ARMENIA	AR1005	Las Colinas	15	5	33	sector 13 # 14	vivienda	1	0	0	0	1	0	0	0	0	0	0	0	0	0	1	0	0	8	1	9	1	0	0	0	0	0	0	0	0	0	0	0	1	0	0	0	0	1	1	2	2	0
ARMENIA	AR1006	Las Colinas	15	5	33	sector 13 # 16	vivienda	1	1	0	1	4	0	0	0	0	0	0	0	1	3	0	0	0	1	3	4	0	0	0	0	0	0	0	0	0	0	0	0	0	0	0	1	0	0	1	1	3	0
ARMENIA	AR1007	Las Colinas	15	5	33	sector 13 # 18	vivienda	1	1	0	1	1	0	0	0	0	0	0	0	0	0	0	1	0	0	1	1	0	0	0	0	0	0	0	0	0	0	0	0	0	0	0	1	0	0	1	1	7	0
ARMENIA	AR1008	Las Colinas	15	5	33	sector 13 # 20	vivienda	1	0	0	0	5	0	0	0	0	0	0	1	2	2	0	0	0	3	2	5	0	0	0	0	0	0	0	0	0	0	0	0	0	1	0	0	0	0	1	1	5	0
ARMENIA	AR1009	Las Colinas	15	5	33	sector 13 # 22	vivienda	1	0	0	0	1	0	0	0	0	0	0	0	0	0	0	0	1	0	1	1	0	0	0	0	0	0	0	0	0	0	0	0	0	0	0	0	1	0	1	1	6	1
ARMENIA	AR1010	Las Colinas	15	5	33	sector 13 # 24	vivienda	1	0	0	0	3	0	0	0	1	0	0	0	0	2	0	0	0	1	2	3	0	0	0	0	1	1	0	1	0	0	0	0	0	2	0	0	0	3	2	5	4	1
ARMENIA	AR1011	Las Colinas	15	5	33	sector 13 # 26	vivienda	1	0	0	0	2	0	0	0	0	0	0	0	0	1	0	1	0	2	2	4	0	0	0	0	0	0	0	0	0	0	0	0	0	0	0	0	1	0	1	1	5	0
ARMENIA	AR1012	Las Colinas	15	5	33	sector 13 # 28	vivienda	1	0	0	0	0	0	0	0	0	0	0	0	0	0	0	0	0	0	0	0	0	0	0	0	0	0	0	0	0	0	0	0	0	0	2	0	0	0	2	2	3	1
ARMENIA	AR1013	Las Colinas	15	5	33	sector 13 # 30	vivienda	1	0	0	0	5	1	0	0	0	0	0	1	0	3	0	0	0	2	3	5	0	0	1	1	0	0	0	0	0	0	0	0	0	1	1	0	0	2	2	4	3	0
ARMENIA	AR1014	Las Colinas	15	5	33	sector 13 # 32	vivienda	1	0	0	0	2	0	0	0	0	0	0	0	0	2	0	0	0	0	2	2	0	0	0	0	0	0	0	0	0	0	0	0	0	0	0	2	0	0	2	2	4	0
ARMENIA	AR1015	Las Colinas	15	5	33	sector 13 # 34	vivienda	1	0	0	0	3	0	0	1	0	1	0	0	0	1	0	0	0	2	1	3																		2	0		5	0
ARMENIA	AR1016	Las Colinas	15	5	33	sector 13 # 36	vivienda	1	0	0	0	0	0	0	0	0	0	0	0	0	0	0	0	0	0	0	0																		0	0		1	0
ARMENIA	AR1017	Las Colinas	15	5	33	sector 13 # 38	vivienda	1	8	2	10	7	0	0	0	0	0	0	0	1	5	1	0	0	1	6	7	0	0	0	0	0	0	0	0	0	0	0	1	1	3	1	0	0	1	5	6	7	0
ARMENIA	AR1018	Las Colinas	15	5	33	sector 13 # 40	vivienda	1	0	0	0	5	0	0	0	0	0	0	0	2	1	2	0	0	2	3	5	1	0	0	1	0	1	0	0	1	0	1	0	0	1	0	0	0	5	1	6	1	0
ARMENIA	AR1019	Las Colinas	15	5	33	sector 13 # 42	vivienda	1	0	0	0	1	0	0	0	0	0	0	0	0	0	1	0	0	0	1	1																		0	1		1	0
ARMENIA	AR1020	Las Colinas	15	5	33	sector 13 # 44	vivienda	1	1	1	2	6	0	0	0	0	0	0	0	1	3	1	1	0	1	5	6	0	0	0	0	0	0	0	0	0	0	0	0	1	1	1	1	0	0	4	4	4	1
ARMENIA	AR1021	Las Colinas	15	5	33	sector 13 # 46	vivienda	1	2	3	5	5	0	0	0	0	0	0	2	1	2	0	0	0	3	2	5	0	0	0	0	0	0	0	1	0	1	0	1	0	2	0	0	0	3	2	5	7	1
ARMENIA	AR1022	Las Colinas	15	5	33	sector 13 # 48	vivienda	1	2	3	5	5	0	0	0	0	0	0	0	3	2	0	0	0	3	2	5	0	0	0	0	0	0	0	0	0	0	0	2	1	2	0	0	0	2	3	5	6	0
ARMENIA	AR1023	Las Colinas	15	5	33	sector 13 # 50	vivienda	1	1	2	3	3	0	0	0	0	0	1	0	0	1	0	0	1	1	2	3	0	0	0	0	0	0	0	0	0	0	0	0	0	2	0	0	0	0	2	2	4	1
ARMENIA	AR1024	Las Colinas	15	5	33	sector 13 # 52	vivienda	1	0	0	0	5	0	0	0	0	0	0	1	1	3	0	0	0	2	3	5																		2	0		2	0
ARMENIA	AR1025	Las Colinas	15	5	33	sector 13 # 54	vivienda	1	2	0	2	0	0	0	0	0	0	0	0	0	0	0	0	0	0	2	2																		0	2		2	0
ARMENIA	AR1026	Las Colinas	15	5	33	sector 13 # 56	vivienda	1	2	2	4	0	0	0	0	0	0	0	0	0	0	0	0	0	2	2	4	1	0	0	0	0	0	0	0	0	0	0	1	2	2	0	0	0	2	4	6	5	0
ARMENIA	AR1027	Las Colinas	15	5	33	sector 13 # 58	vivienda	1	4	1	5	3	0	0	0	0	0	0	0	0	3	0	0	0	1	3	4	0	0	0	0	0	0	0	0	0	0	0	0	1	1	0	0	0	0	2	2	2	0
ARMENIA	AR1028	Las Colinas	15	5	33	sector 14 # 01	vivienda	1	0	0	0	7	0	0	0	0	0	1	0	0	5	0	0	1	1	6	7	0	0	0	0	0	0	0	0	0	0	0	0	0	1	0	0	0	0	1	1	6	0
ARMENIA	AR1029	Las Colinas	15	5	33	sector 14 # 03	vivienda	1	2	2	4	5	0	1	0	0	0	0	0	0	4	0	0	0	1	4	5	0	0	0	0	0	0	0	0	0	0	0	0	1	2	0	0	0	0	3	3	6	0
ARMENIA	AR1030	Las Colinas	15	5	33	sector 14 # 05	vivienda	1	2	3	5	5	0	0	0	0	1	0	0	2	2	0	0	0	3	2	5	0	0	0	0	0	1	0	0	0	0	0	1	1	1	0	0	0	2	2	4	7	0
ARMENIA	AR1031	Las Colinas	15	5	33	sector 14 # 07	vivienda	1	1	1	2	9	0	0	0	0	0	0	2	1	6	0	0	0	3	6	9	0	0	0	0	0	0	0	0	0	1	0	2	2	1	0	0	0	3	3	6	6	0
ARMENIA	AR1032	Las Colinas	15	5	33	sector 14 # 09	vivienda	1	2	4	6	7	0	0	0	0	0	0	1	1	5	0	0	0	2	5	7	0	0	0	0	0	0	0	0	0	0	0	0	2	2	1	0	0	0	5	5	5	0
ARMENIA	AR1033	Las Colinas	15	5	33	sector 14 # 11	vivienda	1	0	0	0	6	0	0	0	0	0	1	0	0	5	0	0	0	1	5	6	0	0	0	0	0	0	0	0	0	0	0	0	0	1	1	1	0	0	3	3	5	0
ARMENIA	AR1034	Las Colinas	15	5	33	sector 14 # 13	vivienda	1	0	0	0	9	0	0	0	0	0	0	2	1	5	0	0	1	3	6	9	0	0	0	0	0	0	0	0	0	0	0	0	1	2	0	0	0	0	3	3	1	0
ARMENIA	AR1035	Las Colinas	15	5	33	sector 14 # 15	vivienda	1	0	0	0	0	0	0	0	0	0	0	0	0	0	0	0	0	1	1	2	0	0	0	0	0	0	0	0	0	0	0	1	1	2	0	0	0	1	3	4	5	0
ARMENIA	AR1036	Las Colinas	15	5	33	sector 14 # 17	vivienda	1	4	2	6	0	0	0	0	0	0	0	0	0	0	0	0	0	2	4	6																		2	0		6	0
ARMENIA	AR1037	Las Colinas	15	5	33	sector 14 # 19	vivienda	1	0	0	0	6	0	0	0	0	0	0	1	2	3	0	0	0	3	3	6																		3	0		0	0
ARMENIA	AR1038	Las Colinas	15	5	33	sector 14 # 21	vivienda	1	0	0	0	0	0	0	0	0	0	0	0	0	0	0	0	0	0	0	0	0	0	0	0	0	0	0	1	0	0	0	0	0	2	0	0	0	1	2	3	0	0
ARMENIA	AR1039	Las Colinas	15	5	33	sector 14 # 23	vivienda	1	0	0	0	0	0	0	0	0	0	0	0	0	0	0	0	0	0	0	0																		0	0		2	1
ARMENIA	AR1040	Las Colinas	15	5	33	sector 14 # 25	vivienda	1	0	0	0	4	0	0	0	0	0	0	2	0	2	0	0	0	2	2	4	0	0	0	0	0	0	0	1	1	0	0	0	0	2	0	0	0	2	2	4	2	0
ARMENIA	AR1041	Las Colinas	15	5	33	sector 14 # 27	vivienda	1	0	0	0	0	0	0	0	0	0	0	0	0	0	0	0	0	2	2	4																		2	0		6	0
ARMENIA	AR1042	Las Colinas	15	5	33	sector 14 # 29	vivienda	1	0	0	0	4	0	0	0	0	0	0	1	0	2	0	1	0	1	3	4	0	0	1	0	0	0	0	0	0	0	0	0	0	3	0	0	0	1	3	4	5	0
ARMENIA	AR1043	Las Colinas	15	5	33	sector 14 # 41	vivienda	1	2	1	3	3	0	0	0	0	0	0	1	0	1	1	0	0	1	2	3																		1	0		6	0
ARMENIA	AR1044	Las Colinas	15	5	33	sector 14 # 43	vivienda	1	3	0	3	0	0	0	0	0	0	0	0	0	0	0	0	0	0	3	3	0	0	0	0	0	0	0	0	0	0	0	0	1	2	1	0	0	0	4	4	6	3
ARMENIA	AR1045	Las Colinas	15	5	33	sector 14 # 45	vivienda	1	4	1	5	5	0	0	0	0	0	0	1	0	2	1	1	0	1	4	5																		1	0		7	0
ARMENIA	AR1046	Las Colinas	15	5	33	sector 14 # 47	vivienda	1	3	2	5	5	0	0	0	0	0	0	0	1	3	1	0	0	1	4	5	0	0	0	0	0	0	0	0	0	0	0	0	2	1	1	0	0	0	4	4	5	0
ARMENIA	AR1047	Las Colinas	15	5	33	sector 14 # 49	vivienda	1	1	3	4	5	0	0	0	0	0	0	1	2	1	0	1	0	3	2	5																		3	0		5	2
ARMENIA	AR1048	Las Colinas	16	6	34	sector 7 # 01	vivienda	1	0	0	0	3	1	0	0	0	0	0	0	0	2	0	0	0	1	2	3	0	0	0	0	0	0	0	1	0	0	0	0	0	1	1	0	0	1	2	3	5	0
ARMENIA	AR1049	Las Colinas	16	6	34	sector 7 # 03	vivienda	1	2	1	3	4	0	0	0	0	0	0	1	0	1	1	1	0	1	3	4	0	0	0	0	0	0	0	0	0	0	0	1	0	0	1	1	0	1	2	3	6	1
ARMENIA	AR1050	Las Colinas	16	6	34	sector 7 # 05	vivienda	1	0	0	0	3	0	0	1	0	0	0	0	1	1	0	0	0	2	1	3																		2	0		4	1
ARMENIA	AR1051	Las Colinas	16	6	34	sector 7 # 07	vivienda	1	0	0	0	4	0	0	0	0	0	0	2	0	2	0	0	0	2	2	4	0	0	0	0	0	0	0	1	0	0	0	1	0	2	0	0	0	2	2	4	5	0
ARMENIA	AR1052	Las Colinas	16	6	34	sector 7 # 09	vivienda	1	4	2	6	4	0	0	0	0	0	0	1	1	2	0	0	0	2	2	4	0	0	0	0	0	0	0	0	1	0	0	0	1	1	0	0	0	1	2	3	4	0
ARMENIA	AR1053	Las Colinas	16	6	34	sector 7 # 11	vivienda	1	0	0	0	6	0	0	0	0	0	0	2	2	2	0	0	0	4	2	6	0	0	0	0	0	0	0	0	0	1	1	2	0	1	0	0	0	4	1	5	2	0
ARMENIA	AR1054	Las Colinas	16	6	34	sector 7 # 13	vivienda	1	0	0	0	2	0	0	0	0	0	0	0	1	1	0	0	0	1	1	2	0	0	0	0	0	0	0	0	0	0	0	1	0	1	0	1	0	1	2	3	4	0
ARMENIA	AR1055	Las Colinas	16	6	34	sector 7 # 15	vivienda	1	5	2	7	6	0	0	0	0	0	1	1	1	3	0	0	0	3	3	6	0	0	0	0	0	0	1	0	0	1	0	1	1	2	0	0	0	3	3	6	6	0
ARMENIA	AR1056	Las Colinas	16	6	34	sector 7 # 17	vivienda	1	3	0	3	3	0	0	0	0	0	0	0	0	2	0	1	0	1	3	4	0	0	0	0	0	0	0	0	0	0	0	0	0	1	0	1	0	0	2	2	6	0
ARMENIA	AR1057	Las Colinas	16	6	34	sector 7 # 19	vivienda	1	4	2	6	5	0	0	0	0	1	0	1	0	2	0	1	0	2	3	5	0	0	0	0	0	1	0	0	0	1	0	0	0	2	0	1	0	2	3	5	5	0
ARMENIA	AR1058	Las Colinas	16	6	34	sector 7 # 21	vivienda	1	0	0	0	0	0	0	0	0	0	0	0	0	0	0	0	0	0	0	0																		0	0		3	0
ARMENIA	AR1059	Las Colinas	16	6	34	sector 7 # 23	vivienda	1	2	2	4	4	0	0	0	0	0	0	1	1	1	1	0	0	2	2	4	0	0	0	0	0	0	0	0	0	0	1	1	0	0	0	1	0	2	1	3	6	1
ARMENIA	AR1060	Las Colinas	16	6	34	sector 7 # 25	vivienda	1	2	2	4	6	0	0	1	0	1	0	0	1	1	2	0	0	3	3	6	0	0	0	1	0	0	0	0	0	0	0	0	1	1	2	0	0	1	4	5	5	1
ARMENIA	AR1061	Las Colinas	16	6	34	sector 8 # 02	vivienda	1	2	1	3	3	0	0	0	0	0	0	0	0	3	0	0	0	1	3	4	0	0	0	0	0	0	0	0	0	0	0	0	0	3	0	0	0	0	3	3	5	0
ARMENIA	AR1062	Las Colinas	16	6	34	sector 8 # 04	vivienda	1	4	4	8	7	0	0	0	0	0	0	1	2	4	0	0	0	3	4	7																		3	0		5	0
ARMENIA	AR1063	Las Colinas	16	6	34	sector 8 # 06	vivienda	1	0	0	0	6	0	0	1	1	0	0	0	0	2	0	2	0	2	4	6	0	0	0	0	0	0	0	0	0	0	0	0	1	0	0	1	0	0	2	2	4	0
ARMENIA	AR1064	Las Colinas	16	6	34	sector 8 # 08	vivienda	1	4	4	8	8	0	1	0	0	1	0	3	1	2	0	0	0	6	2	8	0	0	0	0	0	0	0	1	0	0	1	1	1	2	0	0	0	3	3	6	6	0
ARMENIA	AR1065	Las Colinas	16	6	34	sector 8 # 10	vivienda	1	2	5	7	8	0	0	0	0	0	0	2	2	2	0	1	1	4	4	8	0	0	0	0	0	0	0	0	1	0	0	3	1	1	0	1	1	4	4	8	6	0
ARMENIA	AR1066	Las Colinas	16	6	34	sector 8 # 12	vivienda	1	0	0	0	5	0	0	0	0	0	0	1	1	3	0	0	0	2	3	5	0	0	0	0	0	0	0	0	1	0	0	1	0	0	0	0	0	2	0	2	3	0
ARMENIA	AR1067	Las Colinas	16	6	34	sector 8 # 14	vivienda	1	0	0	0	0	0	0	0	0	0	0	0	0	0	0	0	0	0	0	0	1	0	0	0	0	0	0	0	0	0	0	1	1	2	0	0	0	2	3	5	0	0
ARMENIA	AR1068	Las Colinas	16	6	34	sector 8 # 16	vivienda	1	2	3	5	4	0	0	0	0	0	0	0	0	4	0	0	0	3	4	7	0	0	0	0	0	0	0	0	0	0	0	0	1	1	0	0	0	0	2	2	6	0
ARMENIA	AR1069	Las Colinas	16	6	34	sector 8 # 18	vivienda	1	2	5	7	8	0	0	0	0	0	1	1	2	4	0	0	0	4	4	8	0	0	0	0	0	0	1	0	0	1	0	0	3	3	0	0	0	2	6	8	5	2
ARMENIA	AR1070	Las Colinas	16	6	34	sector 8 # 20	vivienda	1	2	3	5	5	0	0	0	0	0	0	3	0	2	0	0	0	3	2	5	0	0	0	0	0	0	0	1	1	0	0	1	0	1	0	0	0	3	1	4	4	0
ARMENIA	AR1071	Las Colinas	16	6	34	sector 8 # 22	vivienda	1	0	0	0	2	0	0	0	0	0	0	0	0	2	0	0	0	1	2	3	0	0	0	0	0	0	0	0	0	0	1	0	0	1	0	0	0	1	1	2	5	1
ARMENIA	AR1072	Las Colinas	16	6	34	sector 8 # 24	vivienda	1	3	1	4	4	0	0	0	0	0	0	0	0	1	0	2	1	1	4	5	0	0	0	0	0	0	0	0	0	0	0	0	1	0	0	1	1	0	3	3	6	0
ARMENIA	AR1073	Las Colinas	16	6	34	sector 8 # 01	vivienda	1	2	4	6	6	0	0	0	0	0	0	1	2	3	0	0	0	3	3	6	0	0	0	0	0	0	0	0	0	0	0	0	2	3	0	0	0	0	5	5	7	0
ARMENIA	AR1074	Las Colinas	16	6	34	sector 8 # 03	vivienda	1	5	1	6	7	0	0	1	1	0	0	0	0	3	1	1	0	2	5	7	0	0	0	0	1	0	0	0	0	0	0	0	0	2	0	0	1	1	3	4	7	0
ARMENIA	AR1075	Las Colinas	16	6	34	sector 8 # 05	vivienda	1	1	2	3	3	0	0	0	0	0	1	0	1	1	0	0	0	2	1	3																		2	0		4	0
ARMENIA	AR1076	Las Colinas	16	6	34	sector 8 # 07	vivienda	1	0	0	0	2	0	0	0	0	0	0	0	0	1	1	0	0	1	2	3	0	0	0	0	0	0	0	0	0	0	0	0	0	1	1	0	0	0	2	2	3	0
ARMENIA	AR1077	Las Colinas	16	6	34	sector 8 # 09	vivienda	1	3	4	7	7	0	0	1	0	0	0	0	0	6	0	0	0	1	6	7	0	0	0	1	0	0	0	0	0	0	0	0	2	4	0	0	0	1	6	7	5	0
ARMENIA	AR1078	Las Colinas	16	6	34	sector 8 # 11	vivienda	1	2	2	4	3	0	0	0	0	0	0	0	2	1	0	0	0	2	1	3	0	0	0	0	0	0	0	0	0	0	0	2	0	2	0	0	0	2	2	4	3	0
ARMENIA	AR1079	Las Colinas	16	6	34	sector 8 # 13	vivienda	1	2	2	4	5	0	0	1	0	0	0	0	1	3	0	0	0	2	3	5	0	0	0	0	0	0	1	1	1	0	0	0	0	2	0	0	0	3	2	5	2	0
ARMENIA	AR1080	Las Colinas	16	6	34	sector 8 # 15	vivienda	1	4	2	6	8	0	0	0	0	1	0	0	1	4	1	0	1	2	6	8	0	0	0	0	0	1	0	0	0	0	0	1	0	0	1	0	1	2	2	4	5	0
ARMENIA	AR1081	Las Colinas	16	6	34	sector 8 # 17	vivienda	1	4	2	6	4	0	0	0	0	0	0	0	0	3	1	0	0	2	4	6	0	0	0	0	0	0	0	0	0	0	0	0	0	3	0	0	0	0	3	3	5	0
ARMENIA	AR1082	Las Colinas	16	6	34	sector 8 # 19	vivienda	1	1	2	3	0	0	0	0	0	0	0	0	0	0	0	0	0	2	1	3																		2	0		2	0
ARMENIA	AR1083	Las Colinas	16	6	34	sector 8 # 21	vivienda	1	5	0	5	3	0	0	0	0	1	0	1	0	1	0	0	0	2	1	3	0	0	0	0	0	1	0	0	1	0	0	0	0	1	0	0	0	2	1	3	4	0
ARMENIA	AR1084	Las Colinas	16	6	34	sector 8 # 23	vivienda	1	0	0	0	3	0	0	0	0	0	0	0	0	2	0	1	0	0	3	3	1	0	0	1	0	0	1	0	0	0	0	1	2	4	0	0	0	4	6	10	4	0
ARMENIA	AR1149	Las Colinas	19	7	35	sector 5 # 03	Hogar Infantil	1	2	2	4	4	0	0	0	0	0	0	0	1	3	0	0	0	1	3	4	0	0	0	0	0	0	0	0	0	0	0	1	1	2	0	0	0	1	3	4	7	0
ARMENIA	AR1150	Las Colinas	19	7	35	sector 5 # 05	vivienda	1	1	1	2	2	0	0	0	0	0	0	0	0	2	0	0	0	1	2	3	0	0	0	1	0	0	0	0	0	0	0	0	1	1	0	0	0	1	2	3	4	0
ARMENIA	AR1151	Las Colinas	19	7	35	sector 5 # 07	vivienda	1	1	1	2	3	0	0	0	0	0	0	1	0	2	0	0	0	1	2	3	0	0	0	0	1	0	0	0	0	0	0	0	1	3	0	0	0	1	4	5	7	0
ARMENIA	AR1152	Las Colinas	19	7	35	sector 5 # 09	vivienda	1	3	2	5	7	0	1	0	0	0	0	0	1	4	0	1	0	2	5	7	0	0	0	0	0	0	0	0	0	0	0	0	0	1	0	0	0	0	1	1	7	0
ARMENIA	AR1153	Las Colinas	19	7	35	sector 5 # 11	vivienda	1	2	2	4	5	1	0	0	0	0	0	0	2	2	0	0	0	3	2	5	0	0	1	0	0	0	0	0	0	0	0	2	0	2	0	0	0	3	2	5	7	0
ARMENIA	AR1154	Las Colinas	19	7	35	sector 5 # 13	vivienda	1	3	4	7	8	0	0	1	0	0	0	1	1	5	0	0	0	3	5	8	0	0	0	1	0	0	0	0	0	0	0	2	0	3	0	0	0	3	3	6	7	0
ARMENIA	AR1155	Las Colinas	19	7	35	sector 5 # 15	vivienda	1	2	0	2	2	0	0	0	0	0	0	0	0	1	0	1	0	0	2	2																		0	2		4	0
ARMENIA	AR1156	Las Colinas	19	7	35	sector 5 # 17	vivienda	1	0	0	0	4	0	0	1	0	0	1	0	0	2	0	0	0	2	2	4																		2	0		4	0
ARMENIA	AR1157	Las Colinas	19	7	35	sector 5 # 19	vivienda	1	4	3	7	7	0	0	0	0	0	0	0	2	3	1	1	0	2	5	7	0	0	0	0	0	0	0	0	0	0	0	1	1	1	1	0	0	1	3	4	6	0
ARMENIA	AR1158	Las Colinas	19	7	35	sector 5 # 21	vivienda	1	3	3	6	7	0	0	0	1	0	0	0	3	3	0	0	0	4	3	7	0	0	0	0	0	0	0	0	0	0	0	0	0	0	1	1	0	0	2	2	6	0
ARMENIA	AR1159	Las Colinas	19	7	35	sector 5 # 23	vivienda	1	2	1	3	5	0	0	0	0	0	0	1	2	2	0	0	0	3	2	5																		3	0		5	0
ARMENIA	AR1160	Las Colinas	19	7	35	sector 5 # 25	vivienda	1	1	3	4	4	0	0	0	0	0	0	1	1	2	0	0	0	2	2	4	0	0	0	0	0	0	0	1	1	0	0	0	0	2	0	0	1	2	3	5	5	0
ARMENIA	AR1161	Las Colinas	19	7	35	sector 5 # 27	vivienda	1	0	0	0	0	0	0	0	0	0	0	0	0	0	0	0	0	2	1	3	0	0	0	0	0	0	0	0	0	0	0	0	0	0	0	0	1	0	1	1	5	1
ARMENIA	AR1162	Las Colinas	19	7	35	sector 5 # 29	vivienda	1	2	2	4	5	1	0	0	0	0	1	0	0	3	0	0	0	2	3	5	0	0	0	0	0	1	0	0	0	0	0	0	1	1	0	0	0	1	2	3	6	0
ARMENIA	AR1163	Las Colinas	19	7	35	sector 5 # 31	vivienda	1	1	2	3	4	0	0	0	0	0	0	0	1	3	0	0	0	1	3	4	0	1	0	0	0	0	0	0	0	0	0	1	0	2	0	0	0	2	2	4	7	1
ARMENIA	AR1164	Las Colinas	19	7	35	sector 5 # 33	vivienda	1	4	1	5	4	0	0	0	0	0	0	0	0	4	0	0	0	1	4	5	0	0	0	0	0	0	0	0	0	0	0	0	1	1	0	0	0	0	2	2	7	0
ARMENIA	AR1165	Las Colinas	19	7	35	sector 5 # 35	vivienda	1	1	0	1	3	0	0	0	0	0	0	1	0	2	0	0	0	1	2	3	0	0	0	0	0	0	0	0	0	0	1	0	0	1	0	0	0	1	1	2	7	0
ARMENIA	AR1166	Las Colinas	19	7	35	sector 5 # 37	vivienda	1	0	0	0	6	0	0	0	0	0	0	0	2	3	1	0	0	2	4	6	0	0	0	0	0	0	1	0	1	1	0	0	0	2	0	0	0	3	2	5	2	1
ARMENIA	AR1167	Las Colinas	19	7	35	sector 5 # 39	vivienda	1	2	1	3	1	0	0	0	0	0	0	0	0	0	0	0	1	1	1	2	0	0	0	0	0	0	0	0	0	0	0	0	0	0	0	0	1	0	1	1	6	0
ARMENIA	AR1168	Las Colinas	19	7	35	sector 5 # 41	vivienda	1	2	2	4	3	0	0	0	0	0	0	0	0	1	1	1	0	2	3	5	0	0	0	0	0	0	0	0	0	0	0	1	1	1	0	0	0	1	2	3	6	0
ARMENIA	AR1169	Las Colinas	19	7	35	sector 5 # 43	vivienda	1	2	2	4	4	0	0	0	0	0	0	0	1	3	0	0	0	1	3	4																		1	0		6	0
ARMENIA	AR1170	Las Colinas	19	7	35	sector 5 # 45	vivienda	1	0	0	0	4	0	0	0	0	0	0	0	0	3	1	0	0	0	4	4	0	0	0	0	0	0	0	0	0	0	0	0	0	3	1	0	0	0	4	4	3	0
ARMENIA	AR1171	Las Colinas	19	7	35	sector 6 # 02	vivienda	1	2	2	4	4	0	0	0	0	0	0	0	2	1	0	1	0	2	2	4	0	0	0	0	1	0	0	0	0	0	0	1	1	2	0	0	0	2	3	5	5	1
ARMENIA	AR1172	Las Colinas	19	7	35	sector 6 # 04	vivienda	1	4	3	7	11	0	1	0	1	0	0	1	0	7	1	0	0	3	8	11	0	0	1	0	1	0	0	0	0	1	0	0	0	6	1	0	0	3	7	10	6	0
ARMENIA	AR1173	Las Colinas	19	7	35	sector 6 # 06	vivienda	1	3	0	3	3	0	0	0	0	0	0	0	0	2	0	0	1	0	3	3	0	0	0	0	0	0	0	0	0	0	0	0	0	0	0	0	0	0	3	0	7	0
ARMENIA	AR1174	Las Colinas	19	7	35	sector 6 # 08	vivienda	1	0	0	0	2	0	0	0	0	0	0	0	0	1	1	0	0	0	2	2	0	0	0	0	0	0	0	0	0	0	0	0	0	1	1	0	0	0	2	2	3	0
ARMENIA	AR1175	Las Colinas	19	7	35	sector 6 # 10	vivienda	1	3	0	3	1	0	0	0	0	0	0	0	0	0	0	0	1	4	1	5	0	0	1	0	0	1	0	1	0	0	0	1	2	3	0	1	0	4	6	10	6	0
ARMENIA	AR1176	Las Colinas	19	7	35	sector 6 # 12	vivienda	1	2	0	2	5	0	1	0	0	0	0	0	0	3	1	0	0	1	4	5	0	0	0	0	0	0	0	0	0	0	0	0	0	1	2	0	0	0	3	3	6	0
ARMENIA	AR1177	Las Colinas	19	7	35	sector 6 # 14	vivienda	1	2	4	6	7	0	0	0	0	0	0	0	2	5	0	0	0	2	5	7																		2	0		6	0
ARMENIA	AR1178	Las Colinas	19	7	35	sector 6 # 16	vivienda	1	3	0	3	4	0	0	0	0	0	0	1	0	1	1	1	0	1	3	4	0	0	0	0	1	0	0	0	0	0	0	0	0	0	0	0	0	1	0	1	6	0
ARMENIA	AR1179	Las Colinas	19	7	35	sector 6 # 18	vivienda	1	3	2	5	4	0	0	0	0	0	0	1	1	2	0	0	0	2	2	4	0	0	0	0	0	0	0	0	0	0	0	0	3	0	0	0	0	0	3	3	5	1
ARMENIA	AR1180	Las Colinas	19	7	35	sector 6 # 20	vivienda	1	4	1	5	3	0	1	0	0	0	0	0	0	2	0	0	0	1	2	3																		1	0		4	0
ARMENIA	AR1181	Las Colinas	19	7	35	sector 6 # 22	vivienda	1	0	0	0	3	0	0	0	0	0	0	0	0	3	0	0	0	0	3	3																		0	3		1	0
ARMENIA	AR1182	Las Colinas	19	7	35	sector 6 # 24	vivienda	1	2	5	7	8	0	0	0	0	0	0	2	3	3	0	0	0	5	3	8	1	0	0	0	0	0	0	1	1	1	0	2	1	2	0	0	1	6	4	10	7	1
ARMENIA	AR1183	Las Colinas	19	7	35	sector 6 # 26	vivienda	1	2	3	5	3	0	0	0	1	0	0	0	0	2	0	0	0	1	2	3	0	0	0	0	0	0	0	0	0	0	0	0	1	1	0	0	0	0	2	2	6	0
ARMENIA	AR1184	Las Colinas	19	7	35	sector 6 # 28	vivienda	1	2	2	4	5	0	0	0	0	0	0	0	2	3	0	0	0	2	3	5	0	0	0	0	1	0	0	1	0	0	0	0	0	1	2	0	0	2	3	5	7	0
ARMENIA	AR1185	Las Colinas	19	7	35	sector 6 # 30	vivienda	1	0	0	0	3	0	0	0	0	0	0	0	1	2	0	0	0	1	2	3																		1	0		5	0
ARMENIA	AR1186	Las Colinas	19	7	35	sector 6 # 32	vivienda	1	3	2	5	5	1	0	0	0	1	0	2	0	1	0	0	0	4	1	5																		4	0		6	0
ARMENIA	AR1187	Las Colinas	19	7	35	sector 6 # 34	Hogar Infantil	1	2	2	4	5	0	0	0	0	0	0	2	0	2	0	1	0	2	3	5	0	0	0	0	0	0	0	0	1	0	1	0	0	2	0	1	0	2	3	5	7	0
ARMENIA	AR1188	Las Colinas	19	7	35	sector 6 # 36	vivienda	1	2	2	4	4	0	0	0	0	0	0	2	0	1	1	0	0	2	2	4	0	0	0	0	0	0	0	0	0	0	1	1	0	1	0	1	0	2	2	4	6	0
ARMENIA	AR1189	Las Colinas	19	7	35	sector 6 # 38	vivienda	1	2	4	6	5	0	0	0	0	1	0	1	1	1	0	1	0	3	2	5																		3	0		5	0
ARMENIA	AR1190	Las Colinas	19	7	35	sector 6 # 40	vivienda	1	2	1	3	3	0	0	0	0	1	0	1	0	1	0	0	0	2	1	3	0	0	0	0	0	0	0	0	0	0	0	0	0	1	0	0	0	0	1	1	4	0
ARMENIA	AR1191	Las Colinas	19	7	35	sector 6 # 42	vivienda	1	2	3	5	6	0	0	0	0	0	0	0	0	0	0	0	0	3	2	5																		3	0		6	0
ARMENIA	AR1192	Las Colinas	19	7	35	sector 6 # 44	vivienda	1	0	0	0	0	0	0	0	0	0	0	0	0	0	0	0	0	1	3	4																		1	0		6	0
ARMENIA	AR1193	Las Colinas	19	7	35	sector 6 # 46	vivienda	1	4	4	8	9	0	0	0	0	0	0	1	2	5	1	0	0	3	6	9	0	0	0	0	0	0	0	0	0	0	1	1	2	4	1	0	0	2	7	9	7	0
ARMENIA	AR1194	Las Colinas	19	7	35	sector 6 # 48	vivienda	1	0	0	0	4	0	0	0	0	0	0	0	2	1	1	0	0	2	2	4	0	0	0	0	0	0	0	0	0	0	0	2	0	1	1	0	0	2	2	4	4	0
ARMENIA	AR1195	Las Colinas	19	7	35	sector 6 # 50	vivienda	1	1	1	2	2	0	0	0	0	0	0	0	0	2	0	0	0	1	2	3	0	0	0	0	0	0	0	0	0	0	0	0	0	0	1	0	0	0	1	1	4	0
ARMENIA	AR1196	Las Colinas	19	7	35	sector 6 # 52	vivienda	1	0	0	0	3	0	0	0	0	0	0	0	1	2	0	0	0	1	2	3	0	0	0	0	0	0	0	0	0	0	0	0	2	2	0	0	0	0	4	4	6	0
ARMENIA	AR1197	Las Colinas	19	7	35	sector 6 # 54	vivienda	1	0	0	0	3	0	0	1	0	0	0	0	0	2	0	0	0	1	2	3																		1	0		1	1
ARMENIA	AR1198	Las Colinas	19	7	35	sector 4 # 01	vivienda	1	0	0	0	1	0	0	0	0	0	0	0	0	1	0	0	0	0	1	1	0	0	0	0	0	0	0	0	0	0	0	0	0	0	0	0	0	0	1	0	1	0
ARMENIA	AR1199	Las Colinas	19	7	35	sector 4 # 03	vivienda	1	2	2	4	4	0	0	0	0	0	0	1	1	2	0	0	0	2	2	4	0	0	1	0	1	0	0	0	0	0	0	2	0	1	0	0	0	4	1	5	7	0
ARMENIA	AR1200	Las Colinas	19	7	35	sector 4 # 05	vivienda	1	2	3	5	5	0	0	1	0	0	0	0	2	2	0	0	0	3	2	5	0	0	0	0	0	0	0	0	0	0	0	3	0	1	0	0	0	3	1	4	7	1
ARMENIA	AR1201	Las Colinas	19	7	35	sector 4 # 07	vivienda	1	3	4	7	7	0	0	0	0	0	0	1	2	3	0	0	1	3	4	7	0	0	0	0	0	0	0	0	1	0	0	2	1	2	0	0	0	3	3	6	7	0
ARMENIA	AR1202	Las Colinas	19	7	35	sector 4 # 09	vivienda	1	0	0	0	0	0	0	0	0	0	0	0	0	0	0	0	0	2	2	4	0	0	2	0	1	0	0	0	0	0	0	1	0	2	0	0	0	4	2	6	4	1
ARMENIA	AR1203	Las Colinas	19	7	35	sector 4 # 11	vivienda	1	2	1	3	5	0	0	0	0	0	0	1	1	3	0	0	0	2	3	5	0	0	0	0	0	0	0	0	1	0	1	1	0	1	0	0	0	3	1	4	6	0
ARMENIA	AR1204	Las Colinas	19	7	35	sector 4 # 13	vivienda	1	2	1	3	3	0	0	0	0	0	0	0	1	1	1	0	0	1	2	3	0	0	0	0	0	0	0	0	0	0	0	1	0	0	2	0	0	1	2	3	6	0
ARMENIA	AR1205	Las Colinas	19	7	35	sector 4 # 15	vivienda	1	0	0	0	0	0	0	0	0	0	0	0	0	0	0	0	0	2	2	4																		2	0		6	1
ARMENIA	AR1206	Las Colinas	19	7	35	sector 4 # 17	vivienda	1	3	5	8	11	0	0	0	1	1	1	3	1	3	0	1	0	7	4	11																		7	0		7	0
ARMENIA	AR1207	Las Colinas	19	7	35	sector 4 # 19	vivienda	1	1	1	2	6	0	0	0	0	0	0	1	2	3	0	0	0	3	3	6	0	0	0	0	0	0	0	0	1	1	0	1	0	2	0	0	0	3	2	5	5	0
ARMENIA	AR1208	Las Colinas	19	7	35	sector 4 # 21	vivienda	1	0	0	0	5	0	0	0	0	0	0	1	2	2	0	0	0	3	2	5	0	0	0	0	0	0	0	1	0	0	0	1	2	1	0	0	0	2	3	5	5	0
ARMENIA	AR1209	Las Colinas	19	7	35	sector 4 # 23	vivienda	1	0	0	0	3	0	0	0	0	0	0	0	0	2	0	0	1	4	3	7	0	0	0	0	0	0	0	0	0	0	0	0	0	1	0	0	2	0	3	3	6	0
ARMENIA	AR1210	Las Colinas	19	7	35	sector 4 # 25	vivienda	1	2	1	3	2	0	0	0	0	0	0	0	0	1	1	0	0	1	2	3																		1	0		6	2
ARMENIA	AR1211	Las Colinas	19	7	35	sector 4 # 27	vivienda	1	2	0	2	1	0	0	0	0	0	0	0	0	0	0	1	0	0	1	1	0	0	0	0	0	0	0	0	0	0	0	0	2	1	0	0	0	0	3	3	7	1
ARMENIA	AR1212	Las Colinas	19	7	35	sector 4 # 29	vivienda	1	2	0	2	2	0	0	0	0	0	0	0	0	1	1	0	0	0	2	2																		0	2		5	0
ARMENIA	AR1213	Las Colinas	19	7	35	sector 4 # 31	vivienda	1	2	4	6	5	0	0	0	0	0	0	1	2	2	0	0	0	3	2	5	0	0	0	0	0	0	0	0	1	0	0	2	0	3	0	0	0	3	3	6	7	0
ARMENIA	AR1214	Las Colinas	19	7	35	sector 4 # 33	vivienda	1	3	5	8	9	0	0	1	0	1	1	2	1	2	1	0	0	6	3	9	0	0	0	1	0	1	0	0	0	0	0	0	2	0	1	0	0	2	3	5	7	0
ARMENIA	AR1215	Las Colinas	19	7	35	sector 4 # 35	vivienda	1	2	3	5	2	0	0	0	0	0	0	0	1	1	0	0	0	1	1	2	0	0	0	0	1	0	0	1	0	0	0	0	0	2	0	0	0	2	2	4	6	1
ARMENIA	AR1216	Las Colinas	19	7	35	sector 4 # 37	vivienda	1	3	0	3	2	0	0	0	0	0	0	0	0	2	0	0	0	1	2	3																		1	0		6	0
ARMENIA	AR1217	Las Colinas	19	7	35	sector 4 # 39	vivienda	1	3	1	4	2	0	0	0	0	0	0	0	1	1	0	0	0	1	1	2	0	0	0	0	0	0	0	0	0	0	0	1	0	1	0	0	0	1	1	2	6	0
ARMENIA	AR1218	Las Colinas	19	7	35	sector 5 # 02	vivienda	1	3	5	8	7	0	0	0	0	0	0	1	1	5	0	0	0	2	5	7	0	0	0	0	0	0	0	0	0	0	0	2	2	2	0	0	0	2	4	6	7	1
ARMENIA	AR1219	Las Colinas	19	7	35	sector 5 # 04	vivienda	1	2	0	2	2	0	0	0	0	0	0	0	1	1	0	0	0	1	1	2	1	0	0	0	0	0	0	0	0	0	0	0	4	1	0	0	0	1	5	6	5	0
ARMENIA	AR1220	Las Colinas	19	7	35	sector 5 # 06	vivienda	1	0	0	0	4	0	0	0	0	0	0	0	0	4	0	0	0	2	4	6	0	0	0	0	0	0	0	0	0	0	0	0	2	2	0	0	0	0	4	4	6	0
ARMENIA	AR1221	Las Colinas	19	7	35	sector 5 # 08	vivienda	1	0	0	0	2	0	0	0	0	0	0	1	0	1	0	0	0	1	1	2																		1	0		0	0
ARMENIA	AR1222	Las Colinas	19	7	35	sector 5 # 10	vivienda	1	3	3	6	4	0	0	0	0	0	0	0	2	2	0	0	0	2	2	4	0	0	0	0	1	0	0	0	0	0	0	0	1	2	0	0	0	1	3	4	7	0
ARMENIA	AR1223	Las Colinas	19	7	35	sector 5 # 12	vivienda	1	0	0	0	3	0	0	0	0	0	0	0	0	1	2	0	0	3	3	6	0	0	0	0	0	0	0	0	0	0	0	0	0	0	2	0	0	0	2	2	5	0
ARMENIA	AR1224	Las Colinas	19	7	35	sector 5 # 14	vivienda	1	1	2	3	5	0	1	0	0	0	0	2	0	2	0	0	0	3	2	5	0	0	0	0	0	0	0	0	0	1	0	0	0	2	0	0	0	1	2	3	7	4
ARMENIA	AR1225	Las Colinas	19	7	35	sector 5 # 16	vivienda	1	0	0	0	4	0	0	0	0	0	0	0	2	2	0	0	0	2	2	4																		2	0		4	0
ARMENIA	AR1226	Las Colinas	19	7	35	sector 5 # 18	vivienda	1	2	2	4	5	0	1	0	0	0	0	1	1	2	0	0	0	3	2	5	0	0	1	0	0	0	0	1	0	0	0	1	0	2	0	0	0	3	2	5	7	0
ARMENIA	AR1227	Las Colinas	19	7	35	sector 5 # 20	vivienda	1	2	2	4	4	0	0	0	1	0	0	1	0	2	0	0	0	2	2	4	0	0	0	0	0	1	0	0	0	0	0	1	0	2	0	0	0	2	2	4	7	1
ARMENIA	AR1228	Las Colinas	19	7	35	sector 5 # 22	vivienda	1	0	0	0	5	0	0	0	1	0	0	1	0	1	1	1	0	2	3	5	0	0	0	0	0	0	0	0	0	0	0	0	0	0	1	1	0	0	2	2	6	0
ARMENIA	AR1229	Las Colinas	19	7	35	sector 5 # 24	vivienda	1	3	4	7	5	0	0	0	0	0	1	1	0	2	0	0	1	2	3	5																		2	0		6	0
ARMENIA	AR1230	Las Colinas	19	7	35	sector 5 # 26	vivienda	1	2	3	5	0	0	0	0	0	0	0	0	0	0	0	0	0	3	2	5	0	0	0	0	1	0	0	0	0	0	0	2	0	2	0	0	0	3	2	5	5	0
ARMENIA	AR1231	Las Colinas	19	7	35	sector 5 # 28	Hogar Infantil	1	2	2	4	6	0	0	0	0	0	0	0	1	4	1	0	0	1	5	6	0	0	0	0	0	0	1	0	0	0	0	0	1	2	0	0	0	1	3	4	7	0
ARMENIA	AR1232	Las Colinas	19	7	35	sector 5 # 30	vivienda	1	0	0	0	3	0	0	0	0	0	0	1	1	1	0	0	0	2	1	3																		2	0		5	0
ARMENIA	AR1233	Las Colinas	19	7	35	sector 5 # 32	vivienda	1	3	2	5	6	0	0	0	1	0	0	0	3	2	0	0	0	4	2	6																		4	0		7	0
ARMENIA	AR1234	Las Colinas	19	7	35	sector 5 # 34	vivienda	1	3	1	4	4	0	0	0	0	0	0	0	0	4	0	0	0	1	4	5	0	0	0	0	0	0	0	0	0	0	0	0	1	1	0	0	0	0	2	2	5	0
ARMENIA	AR1235	Las Colinas	19	7	35	sector 5 # 36	vivienda	1	0	0	0	0	0	0	0	0	0	0	0	0	0	0	0	0	2	2	4																		2	0		1	0
ARMENIA	AR1236	Las Colinas	19	7	35	sector 5 # 38	vivienda	1	0	0	0	5	0	0	0	0	1	0	2	0	2	0	0	0	3	2	5	0	0	0	0	0	0	0	0	0	0	0	0	0	2	0	0	0	0	2	2	6	0
ARMENIA	AR1237	Las Colinas	19	7	35	sector 5 # 40	vivienda	1	2	1	3	5	1	0	0	1	0	0	1	0	2	0	0	0	3	2	5	0	0	0	0	0	0	0	0	1	0	0	0	1	1	0	0	0	1	2	3	7	0
ARMENIA	AR1238	Las Colinas	21	8	36	sector 2 # 2	vivienda	1	0	0	0	5	0	0	0	0	1	0	1	1	2	0	0	0	3	2	5																		3	0		5	0
ARMENIA	AR1239	Las Colinas	21	8	36	sector 2 # 04	vivienda	1	2	1	3	3	0	0	0	0	0	0	0	0	3	0	0	0	1	3	4																		1	0		6	1
ARMENIA	AR1240	Las Colinas	21	8	36	sector 2 # 06	vivienda	1	1	0	1	0	0	0	0	0	0	0	0	0	0	0	0	0	0	1	1																		0	1		3	0
ARMENIA	AR1241	Las Colinas	21	8	36	sector 2 # 08	vivienda	1	0	0	0	5	0	0	1	0	0	0	0	1	2	0	1	0	2	3	5	0	0	0	0	0	0	0	0	0	0	0	0	0	0	0	0	0	2	0	0	5	1
ARMENIA	AR1242	Las Colinas	21	8	36	sector 2 # 10	vivienda	1	4	1	5	6	0	0	0	0	0	0	1	1	2	2	0	0	2	4	6	1	0	0	0	0	0	0	0	0	0	1	1	0	2	2	0	0	3	4	7	7	0
ARMENIA	AR1243	Las Colinas	21	8	36	sector 2 # 12	vivienda	1	3	0	3	3	0	0	0	0	0	0	1	0	2	0	0	0	1	2	3	0	0	0	0	0	0	0	0	0	1	0	0	0	2	0	0	0	1	2	3	7	0
ARMENIA	AR1244	Las Colinas	21	8	36	sector 2 # 14	vivienda	1	0	0	0	5	0	0	0	0	0	0	0	2	3	0	0	0	2	3	5	0	0	0	0	0	0	0	0	0	0	0	2	0	2	0	0	0	2	2	4	6	1
ARMENIA	AR1245	Las Colinas	21	8	36	sector 2 # 16	vivienda	1	3	0	3	3	0	0	0	0	0	0	1	0	2	0	0	0	1	2	3	0	0	0	0	0	1	0	0	0	1	0	0	0	2	0	0	0	2	2	4	4	0
ARMENIA	AR1246	Las Colinas	21	8	36	sector 2 # 18	vivienda	1	3	1	4	4	0	0	0	0	0	0	0	0	3	1	0	0	1	4	5	0	0	0	0	0	0	0	0	0	0	0	0	0	2	0	1	0	0	3	3	5	0
ARMENIA	AR1247	Las Colinas	21	8	36	sector 2 # 20	vivienda	1	0	0	0	0	0	0	0	0	0	0	0	0	0	0	0	0	0	0	0																		0	0		3	0
ARMENIA	AR1248	Las Colinas	21	8	36	sector 2 # 22	vivienda	1	3	1	4	4	0	0	0	0	1	0	0	0	3	0	0	0	1	3	4	0	0	0	0	0	0	0	0	0	0	0	0	0	1	0	0	0	0	1	1	6	0
ARMENIA	AR1249	Las Colinas	21	8	36	sector 2 # 24	vivienda	1	3	1	4	3	0	0	0	0	0	0	1	0	1	1	0	0	1	2	3	0	1	0	0	0	0	0	0	0	0	0	0	2	1	0	0	0	1	3	4	7	1
ARMENIA	AR1250	Las Colinas	21	8	36	sector 2 # 26	vivienda	1	4	1	5	0	0	0	0	0	0	0	0	0	0	0	0	0	1	4	5																		1	0		6	0
ARMENIA	AR1251	Las Colinas	21	8	36	sector 2 # 28	vivienda	1	3	1	4	2	0	0	0	0	0	0	0	0	1	0	1	0	1	2	3	0	0	0	0	0	0	0	0	0	0	0	0	0	0	0	1	0	0	1	1	7	0
ARMENIA	AR1252	Las Colinas	21	8	36	sector 2 # 30	vivienda	1	4	1	5	5	0	0	0	0	0	0	1	1	3	0	0	0	2	3	5	0	0	0	0	0	0	0	0	0	0	0	0	0	0	0	1	1	0	2	2	6	0
ARMENIA	AR1253	Las Colinas	21	8	36	sector 2 # 32	vivienda	1	2	0	2	5	0	0	0	0	0	0	2	1	2	0	0	0	3	2	5	0	2	0	1	0	0	0	0	0	0	0	0	2	1	0	0	0	3	3	6	6	1
ARMENIA	AR1254	Las Colinas	21	8	36	sector 2 # 34	lote	1	0	0	0	0	0	0	0	0	0	0	0	0	0	0	0	0	0	0	0																		0	0		1	1
ARMENIA	AR1255	Las Colinas	21	8	36	sector 2 # 36	vivienda	1	5	2	7	4	0	0	0	0	0	0	0	1	1	1	1	0	1	3	4	0	0	0	0	0	0	0	0	0	0	0	0	0	1	1	0	0	0	2	2	5	0
ARMENIA	AR1256	Las Colinas	21	8	36	sector 2 # 38	vivienda	1	3	4	7	4	0	0	0	0	0	0	0	0	3	0	0	1	4	4	8	1	0	0	0	0	0	0	0	0	0	0	0	1	2	0	0	1	1	4	5	7	1
ARMENIA	AR1257	Las Colinas	21	8	36	sector 2 # 40	vivienda	1	3	4	7	8	0	0	1	0	0	1	0	0	5	1	0	0	2	6	8																		2	0		7	0
ARMENIA	AR1258	Las Colinas	21	8	36	sector 2 # 42	vivienda	1	4	1	5	5	1	0	0	0	0	0	1	0	3	0	0	0	2	3	5	0	1	0	0	1	0	0	0	0	0	1	0	0	3	0	0	0	3	3	6	7	0
ARMENIA	AR1259	Las Colinas	21	8	36	sector 2 # 44	vivienda	1	2	0	2	2	0	0	0	0	0	0	0	1	1	0	0	0	1	1	2																		1	0		7	0
ARMENIA	AR1260	Las Colinas	21	8	36	sector 2 # 01	vivienda	1	2	2	4	0	0	0	0	0	0	0	0	0	0	0	0	0	2	2	4	0	0	0	0	0	0	0	0	0	0	0	0	1	1	0	0	0	0	2	2	6	0
ARMENIA	AR1261	Las Colinas	21	8	36	sector 2 # 03	vivienda	1	0	0	0	3	0	0	0	0	0	0	0	1	2	0	0	0	1	2	3																		1	0		4	0
ARMENIA	AR1262	Las Colinas	21	8	36	sector 2 # 05	vivienda	1	0	0	0	4	0	0	0	0	0	0	1	0	2	1	0	0	1	3	4	0	0	0	0	0	0	0	0	0	0	0	1	0	2	0	0	0	1	2	3	5	1
ARMENIA	AR1263	Las Colinas	21	8	36	sector 2 # 07	almac�n # vivienda	1	2	0	2	2	0	0	0	0	0	0	0	0	2	0	0	0	0	2	2	0	0	0	1	0	0	0	0	0	0	1	0	0	2	0	0	0	2	2	4	5	0
ARMENIA	AR1264	Las Colinas	21	8	36	sector 2 # 09	vivienda	1	1	3	4	4	0	0	0	0	0	0	3	0	1	0	0	0	3	1	4																		3	0		6	0
ARMENIA	AR1265	Las Colinas	21	8	36	Sector 2 # 11	vivienda	1	0	0	0	3	0	0	0	0	0	0	1	0	2	0	0	0	1	2	3	0	0	0	0	0	0	0	0	0	0	1	0	1	1	0	0	0	1	2	3	6	1
ARMENIA	AR1266	Las Colinas	21	8	36	sector 2 # 13	vivienda	1	2	3	5	6	1	0	0	0	0	0	1	2	2	0	0	0	4	2	6	0	0	0	0	0	1	0	1	1	0	0	0	0	2	0	0	0	3	2	5	7	0
ARMENIA	AR1267	Las Colinas	21	8	36	sector 2 # 15	vivienda	1	2	3	5	0	0	0	0	0	0	0	0	0	0	0	0	0	3	2	5	0	0	0	0	0	0	0	0	0	1	0	0	1	1	0	0	0	1	2	3	6	0
ARMENIA	AR1268	Las Colinas	21	8	36	Sector 2 # 17	vivienda	1	0	0	0	2	0	0	0	0	0	0	0	0	2	0	0	0	0	2	2																		0	2		3	0
ARMENIA	AR1269	Las Colinas	21	8	36	sector 2 # 19	vivienda	1	1	3	4	2	0	0	0	1	0	0	0	0	1	0	0	0	1	1	2	0	0	0	0	1	0	0	0	0	0	0	0	0	1	0	0	0	1	1	2	7	0
ARMENIA	AR1270	Las Colinas	21	8	36	sector 2 # 21	vivienda	1	1	0	1	0	0	0	0	0	0	0	0	0	0	0	0	0	0	1	1																		0	1		3	0
ARMENIA	AR1271	Las Colinas	21	8	36	sector 2 # 23	vivienda	1	2	2	4	8	0	0	0	0	0	0	0	4	4	0	0	0	4	4	8	0	0	0	0	0	0	0	0	0	0	0	1	0	2	0	0	0	1	2	3	7	1
ARMENIA	AR1272	Las Colinas	21	8	36	sector 2 # 25	vivienda	1	3	0	3	3	0	1	0	0	0	0	0	0	2	0	0	0	1	2	3	0	0	1	0	0	0	0	0	0	0	0	0	1	1	0	0	0	1	2	3	7	0
ARMENIA	AR1273	Las Colinas	21	8	36	sector 2 # 27	Hogar Infantil	1	2	3	5	5	0	0	0	0	0	0	0	3	2	0	0	0	3	2	5	0	0	0	0	0	0	0	0	0	0	0	2	0	2	0	0	0	2	2	4	7	0
ARMENIA	AR1274	Las Colinas	21	8	36	sector 2 # 29	vivienda	1	2	1	3	0	0	0	0	0	0	0	0	0	0	0	0	0	1	2	3																		1	0		5	2
ARMENIA	AR1275	Las Colinas	21	8	36	sector 2 # 31	vivienda	1	0	0	0	5	0	0	0	0	0	1	1	1	2	0	0	0	3	2	5	0	0	0	0	0	0	1	0	1	0	0	0	0	2	0	0	0	2	2	4	3	1
ARMENIA	AR1276	Las Colinas	21	8	36	sector 2 # 33	vivienda	1	2	2	4	5	0	0	0	0	0	1	0	1	2	0	0	1	2	3	5	0	0	0	0	0	0	0	0	0	0	0	0	0	1	0	0	0	0	1	1	7	0
ARMENIA	AR1277	Las Colinas	21	8	36	sector 2 # 35	vivienda	1	1	1	2	8	0	1	0	0	1	1	1	1	2	0	1	0	5	3	8	0	0	1	0	1	0	0	1	0	0	0	0	0	2	0	0	0	3	2	5	6	0
ARMENIA	AR1278	Las Colinas	21	8	36	sector 2 # 37	vivienda	1	0	0	0	2	0	0	0	0	0	0	0	0	2	0	0	0	3	2	5	0	1	0	0	0	0	0	0	0	0	0	0	0	2	0	0	0	1	2	3	5	0
ARMENIA	AR1279	Las Colinas	21	8	36	sector 2 # 39	vivienda	1	3	2	5	4	0	0	0	0	0	0	1	1	1	1	0	0	2	2	4	0	0	0	0	0	0	0	0	0	0	1	1	0	1	1	0	0	2	2	4	7	0
ARMENIA	AR1280	Las Colinas	21	8	36	sector 2 # 41	vivienda	1	5	3	8	0	0	0	0	0	0	0	0	0	0	0	0	0	3	5	8	0	0	0	0	1	0	0	0	0	0	0	0	0	1	1	0	0	1	2	3	5	0
ARMENIA	AR1281	Las Colinas	21	8	36	sector 2 # 43	Hogar Infantil	1	1	2	3	0	0	0	0	0	0	0	0	0	0	0	0	0	2	1	3	0	0	0	0	0	0	0	0	0	0	0	1	1	1	0	1	0	1	3	4	7	0
ARMENIA	AR1282	Las Colinas	21	8	36	sector 2 # 45	vivienda	1	0	0	0	13	1	0	0	1	0	0	1	1	7	1	1	0	4	9	13	0	0	0	0	0	0	0	0	0	0	0	1	0	2	0	0	0	1	2	3	6	0
ARMENIA	AR1283	Las Colinas	21	8	36	sector 3 # 02	vivienda	1	5	6	11	13	2	0	0	0	0	0	2	2	7	0	0	0	6	7	13	0	0	0	0	0	0	0	0	0	1	0	1	1	4	0	0	0	2	5	7	7	0
ARMENIA	AR1284	Las Colinas	21	8	36	sector 3 # 04	vivienda	1	2	2	4	0	0	0	0	0	0	0	0	0	0	0	0	0	2	2	4	0	0	0	0	0	0	0	0	0	0	0	0	0	2	0	0	0	0	2	2	5	0
ARMENIA	AR1285	Las Colinas	21	8	36	sector 3 # 06	vivienda	1	1	0	1	2	0	0	0	0	0	0	0	0	2	0	0	0	0	2	2	0	0	0	0	0	0	0	0	0	0	0	0	0	1	0	0	0	0	1	1	6	2
ARMENIA	AR1286	Las Colinas	21	8	36	sector 3 # 08	vivienda	1	1	1	2	0	0	0	0	0	0	0	0	0	0	0	0	0	1	1	2																		1	0		7	0
ARMENIA	AR1287	Las Colinas	21	8	36	sector 3 # 10	vivienda	1	3	3	6	7	0	0	0	0	0	0	0	2	4	1	0	0	2	5	7	0	0	0	0	0	0	0	0	0	0	0	1	2	2	1	0	0	1	5	6	6	0
ARMENIA	AR1288	Las Colinas	21	8	36	sector 3 # 12	vivienda	1	0	0	0	3	0	0	0	0	0	0	0	0	3	0	0	0	1	3	4	0	0	0	0	0	0	0	0	0	0	0	1	1	3	0	0	0	1	4	5	5	0
ARMENIA	AR1289	Las Colinas	21	8	36	sector 3 # 14	vivienda	1	2	2	4	4	0	0	1	0	0	0	0	0	3	0	0	0	1	3	4	0	0	0	1	0	0	0	0	0	0	0	0	1	1	0	0	0	1	2	3	5	0
ARMENIA	AR1290	Las Colinas	21	8	36	sector 3 # 16	vivienda	1	0	0	0	3	0	0	0	0	0	0	1	0	2	0	0	0	1	2	3	0	0	0	0	0	0	0	0	0	0	1	0	1	1	0	0	0	1	2	3	3	1
ARMENIA	AR1291	Las Colinas	21	8	36	sector 3 # 18	vivienda	1	2	2	4	3	1	0	0	0	0	0	0	0	2	0	0	0	1	2	3	0	0	0	0	0	0	0	0	0	0	1	3	0	1	0	0	0	4	1	5	7	0
ARMENIA	AR1292	Las Colinas	21	8	36	sector 3 # 20	vivienda	1	1	0	1	0	0	0	0	0	0	0	0	0	0	0	0	0	0	1	1																		0	1		4	1
ARMENIA	AR1293	Las Colinas	21	8	36	sector 3 # 22	vivienda	1	3	0	3	4	0	0	0	0	1	0	0	0	2	0	0	1	1	3	4	0	0	0	0	0	0	0	0	0	0	0	0	0	1	0	0	0	0	1	1	6	1
ARMENIA	AR1294	Las Colinas	21	8	36	sector 3 # 24	vivienda	1	4	2	6	3	1	0	0	0	0	0	0	0	2	0	0	0	1	2	3	0	0	0	0	0	0	1	0	0	0	1	1	0	1	0	0	0	3	1	4	5	0
ARMENIA	AR1295	Las Colinas	21	8	36	sector 3 # 26	vivienda	1	4	2	6	4	0	0	1	0	0	0	0	0	3	0	0	0	1	3	4	0	0	0	1	0	0	0	0	0	0	0	0	0	2	0	0	0	1	2	3	5	1
ARMENIA	AR1296	Las Colinas	21	8	36	sector 3 # 28	vivienda	1	1	0	1	2	0	0	0	0	0	0	0	0	2	0	0	0	0	2	2	0	0	0	0	0	0	0	0	0	0	0	0	1	1	0	0	0	0	2	2	3	0
ARMENIA	AR1297	Las Colinas	21	8	36	sector 3 # 30	vivienda	1	1	1	2	0	0	0	0	0	0	0	0	0	0	0	0	0	1	1	2																		1	0		3	0
ARMENIA	AR1298	Las Colinas	21	8	36	sector 3 # 32	Iglesia	1	0	0	0	4	0	0	1	0	0	0	0	0	3	0	0	0	1	3	4	0	0	0	0	0	0	0	0	0	1	0	0	0	1	0	0	0	1	1	2	6	1
ARMENIA	AR1299	Las Colinas	21	8	36	sector 3 # 34	vivienda	1	2	2	4	0	0	0	0	0	0	0	0	0	0	0	0	0	2	2	4	0	0	0	0	0	0	0	0	0	0	0	0	0	2	0	0	0	0	2	2	3	0
ARMENIA	AR1300	Las Colinas	21	8	36	sector 3 # 36	vivienda	1	2	1	3	1	0	0	0	0	0	0	0	0	1	0	0	0	1	1	2	0	0	0	0	0	0	0	0	0	0	0	0	0	0	0	0	0	1	0	0	4	0
ARMENIA	AR1301	Las Colinas	21	8	36	sector 3 # 38	vivienda	1	2	2	4	4	0	0	0	1	0	0	0	0	3	0	0	0	1	3	4	0	0	0	0	1	0	0	0	0	0	0	0	1	1	0	0	0	1	2	3	7	0
ARMENIA	AR1302	Las Colinas	21	8	36	sector 3 # 40	vivienda	1	2	1	3	3	0	0	1	0	0	1	0	0	1	0	0	0	2	1	3	0	0	0	0	0	0	0	0	0	0	0	0	1	2	0	0	0	0	3	3	4	0
ARMENIA	AR1303	Las Colinas	21	8	36	sector 3 # 42	vivienda	1	2	2	4	0	0	0	0	0	0	0	0	0	0	0	0	0	2	2	4	0	0	0	0	0	0	0	0	0	0	0	1	0	1	0	1	0	1	2	3	6	0
ARMENIA	AR1304	Las Colinas	21	8	36	sector 3 # 44	vivienda	1	2	3	5	5	0	0	0	0	0	0	1	2	1	1	0	0	3	2	5	0	0	0	1	0	0	0	0	0	0	0	0	0	2	0	0	0	1	2	3	7	1
ARMENIA	AR1305	Las Colinas	21	8	36	sector 3 # 46	vivienda	1	0	0	0	4	0	0	0	0	1	0	0	0	3	0	0	0	1	3	4	0	0	0	0	1	1	0	0	0	0	0	0	0	4	0	0	0	2	4	6	4	0
ARMENIA	AR1355	Las Colinas	16	6	34	sector 3 # 56	vivienda	0	2	2	4	1	0	0	0	0	0	0	0	0	1	0	0	0	2	2	-1																		2			1	0
ARMENIA	AR1356	Las Colinas	16	6	34	sector 3 # 58	vivienda	0	4	1	5	9	0	0	0	0	0	0	0	2	7	0	0	0	1	4	-1																		1			1	0
ARMENIA	AR1358	Las Colinas	19	7	35	sector 6 # 25	vivienda	0	0	0	0	1	0	0	0	0	0	0	0	0	1	0	0	0	0	0	-1																		0	0		0	0
ARMENIA	AR1359	Las Colinas	16	6	34		vivienda	0	0	0	0	1	1	0	0	0	0	0	0	0	0	0	0	0	0	2	-1																		0	2		1	0
ARMENIA	AR1360	La Fachada	21	3	23	manzana 21 Casa # 21-2	vivienda	0	2	1	3	2	0	0	0	0	0	0	0	0	2	0	0	0	1	2	-1																		1			1	0
ARMENIA	AR1361	La Fachada	46	6	26	manzana 46 Casa # 05-2	vivienda	0	2	3	5	3	0	0	0	1	0	0	0	0	2	0	0	0	3	2	-1																		3			1	0
ARMENIA	AR1362	La Fachada	59	7	27	manzana 59 Casa # 32-2	vivienda	0	2	1	3	0	0	0	0	0	0	0	0	0	0	0	0	0	1	2	-1																		1			1	0
ARMENIA	AR1363	Las Colinas	12	4	32	sector 9 # 57 # 2	vivienda	0	2	1	3	1	0	0	0	0	0	0	0	0	1	0	0	0	1	2	-1																		1			1	0
ARMENIA	AR1364	Las Colinas	21	8	36	sector 2 # 14 # 2	vivienda	0	2	2	4	6	2	0	0	1	0	0	0	1	2	0	0	0	2	2	-1																		2			1	0
ARMENIA	AR1365	La Fachada	21	3	23	manzana 21 Casa # 20-2	vivienda	0	0	3	3	4	0	0	0	0	0	1	0	0	7	0	0	3	0	4	4																		0	4		1	0
ARMENIA	AR1366	La Fachada	21	3	23	manzana 21 Casa # 21-2	vivienda	0	0	1	1	4	0	1	0	0	0	0	0	0	3	0	0	0	1	4	-1																		1			1	0
ARMENIA	AR1367	Las Colinas	16	6	34	sector 3 # 15	vivienda	0	1	1	2	3	0	0	0	1	0	0	0	0	2	0	0	0	3	6	-1																		3			1	0
ARMENIA	AR1306	Las Colinas	3	1	29	sector 10 # 03	vivienda	1	2	1	3	0	0	0	0	0	0	0	0	0	0	0	0	0	0	4	4																					3	0
[truncated: 15 more columns]
