# Supplementary material for: Human Social Behavior and Demography Drive Patterns of Fine-Scale Dengue Transmission in Endemic Areas of Colombia
Source: PLoS One. 2015 Dec 14;10(12):e0144451. doi: 10.1371/journal.pone.0144451 (PMC4684369; doi:10.1371/journal.pone.0144451)
Supplement: S1 Code — (ZIP) [file pone.0144451.s002.zip › clusterModel/input/houselayoutFachadaClusterFabio28March2012.csv]

20 4
-1	-1	-1	-1
36	1	91	20
37	2	92	97
38	3	93	21
39	4	94	22
40	5	95	98
41	6	96	99
42	7	72	23
43	8	71	100
19	9	70	101
18	10	69	76
17	11	68	75
16	35	67	47
15	34	66	46
14	32	65	74
13	33	64	73
12	31	63	45
-1	-1	62	44
-1	-1	61	-1
-1	-1	-1	-1
