# Supplementary material for: Human Social Behavior and Demography Drive Patterns of Fine-Scale Dengue Transmission in Endemic Areas of Colombia
Source: PLoS One. 2015 Dec 14;10(12):e0144451. doi: 10.1371/journal.pone.0144451 (PMC4684369; doi:10.1371/journal.pone.0144451)
Supplement: S1 Code — (ZIP) [file pone.0144451.s002.zip › clusterModel/input/fachadaCluster5Jun2012.csv]

Barrio	ID	manzana	Casa	Tipo	Inspeccionada	Muestras por vivienda	PCR (-)	PCR (+)	0-5 yr	6 -15 yr	16-25 yr	26-35 yr	36-45 yr	>45 yr	Personas	Lugar de ocupación Casa	Lugar de ocupación Fuera de casa	Lugar de ocupación Escuela	Tiempo residencia en el barrio (en yr)	Tiempo residencia en el barrio (en yr)	Barrio/pueblo que mas visita fuera del barrio (miembro del hogar que más sale	Visitas recibidas dentro de la casa de personas que no viven en el barrio (por semana)	Visitas recibidas dentro de la casa de personas de otras manzanas del barrio (por semana)	Visitas recibidas dentro de la casa de personas de la misma manzana o la manzana en frente (por semana)	Recipientes	Positivos	Cuenta de positivo pupas	Pupas totales	Febriles	PCR+ Children	PCR- Children
La Fachada	1	68	1	vivienda	1	1	1			1	1		1		3		2	1	10	10	puerto espejp	0	30	30	1			0		0	1
La Fachada	2	68	2	vivienda	1					2			1	2	5	2	2	1	4	0.41	cobones	1	1	0	1			0
La Fachada	3	68	3	vivienda	1	1		1	1	1			2		4	2	1	1	10	10	calarca	0	1	0	1			0	1	1	0
La Fachada	4	68	4	vivienda	1	1		1		2		1		1	4	2		2	8	8	contro	0	0	0	1			0		1	0
La Fachada	5	68	5	cerrada	0																				1
La Fachada	6	68	6	vivienda	1									2	2	2			0.25	0.25	no sale	0	0	1	1			0
La Fachada	7	68	7	vivienda	1								1	1	2	1	1		6	2	jesus m ocampo	3	3	0	1			0
La Fachada	8	68	8	vivienda	1	1		1		1	1		1	1	4	1	1	2	3	0.33	manatiales	0	1	0	1			0		1	0
La Fachada	9	68	9	vivienda	1	2		2		1	1			2	4	2	2		10	10	portal de pinares	0	6	0	1			0	1	1	0
La Fachada	10	68	10	vivienda	1						3			2	5	1	2	2	10	2	calarca	0	2	0	1			0
La Fachada	11	68	11	vivienda	1							2		3	5	2	1		10	10	no sale	3	0	1				0
La Fachada	12	68	19	vivienda	1	1		1		1	1	1	2		5	2		1	3	3	no sale	8	0	0	1			0		1	0
La Fachada	13	68	20	cerrada	0																				1			0
La Fachada	14	68	21	cerrada	0								2		2										1			0
La Fachada	15	68	22	vivienda	1				1				1		2		3		2	1	centro	0	0	0	1
La Fachada	16	68	23	vivienda	1				3			2			5	4	1		2	2	montenegro	0	0	2	1			0
La Fachada	17	68	24	cerrada	0																				1			0
La Fachada	18	68	25	vivienda	1									1	1	2	1		0.08	0.08	quindos	0	2	0	1
La Fachada	19	68	26	vivienda	1					2	2			1	5	3	1	2	8	8	santander	0	5	1	2
La Fachada	20	72	1	vivienda	1									2	2	2			5	2	no sale	0	0	0	1	1		0
La Fachada	21	72	3	vivienda	1					2			1		3		1	2	1	1	antonio nariño	2	0	0	1			0
La Fachada	22	72	4	vivienda	1					2		1			3		1	2	8	2	laureles	0	2	0	1			0
La Fachada	23	72	7	vivienda	1						1		1	2	4	3		1	0.16	0.16	no sale	0	0	1	1			0
La Fachada	31	68	16	vivienda	1						1	1		2	4	1	2	1	7	0.08	la patria	4	0	0	1			0
La Fachada	32	68	14	vivienda	1				1		1	1			3	1	1	1	2	0.58	vila de la vida	3	0	0	1			0
La Fachada	33	68	15	cerrada	0
La Fachada	34	68	13	vivienda	1	4		4	1	5		1	2		9	4	2	3	9	9	la cecilia	2	2	1	1			0	1	4	0
La Fachada	35	68	12	vivienda	1				1				1	1	3	1	1	1	7	7	los naranjos	5	3	0	3	1		0
La Fachada	36	68	34	cerrada	0																							0
La Fachada	37	68	33	cerrada	0
La Fachada	38	68	32	cerrada	1																				1	1		0
La Fachada	39	68	31	vivienda	0					1	1			3	5	2	2	1	10	10	no sale	0	0	0
La Fachada	40	68	30	cerrada	0
La Fachada	41	68	29	vivienda	1							1		1	2	2			7	7	santander	1	1	1	1			0
La Fachada	42	68	28	cerrada	0
La Fachada	43	68	27	vivienda	1	2		2		1		1		1	3	1	1	1	10	10	no sale	3	3	0	2				1	2	0
La Fachada	44	72	17	cerrada	0
La Fachada	45	72	16	vivienda	1						2				2	1	1		10	0.33	p. sucre	0	0	1	2	1	1
La Fachada	46	72	13	vivienda	1				5	1	1	1			8		2	1	5	4	no sañe	0	0	0	1			0	1	1	0
La Fachada	47	72	12	vivienda	1				1	1		2			4	1	1	2	6	6	no sañe	2	1	0	2
La Fachada	61	72	19	cerrada	0																				1			0
La Fachada	62	72	20	vivienda	1	1		1	1		3		1		5	2	3		7	7	no sale	0	3	0	2	1		0	1	1	0
La Fachada	63	72	21	vivienda	1					1	2		1		4	2	2		10	10	villa liliana	2	2	2	2	2	1
La Fachada	64	72	22	vivienda	1	4		4	3	3	1	1			8	2	1	5	0.08	0.08	no sale	0	1	0	1	1	1	0	1	4	0
La Fachada	65	72	23	cerrada	0																				1			0
La Fachada	66	72	24	vivienda	1	2		2	2		1				3	3			0.08	0.08	no sale	0	3	0	1			0		2	0
La Fachada	67	72	25	vivienda	1									1	1	1			8	8	centro	0	0	1	1			1
La Fachada	68	72	26	cerrada	0	1		1																	1			2		1	0
La Fachada	69	72	27	cerrada	0																				1
La Fachada	70	72	28	cerrada	0																				1
La Fachada	71	72	29	cerrada	0																				1			0
La Fachada	72	72	30	vivienda	1						3			2	5	3	2		11	11	la esmeralda	0	6	3	4			10
La Fachada	73	72	15	vivienda	1				1		2				3	2	1		2	0.75	laisabela	0	2	1	2	2	1	7
La Fachada	74	72	14	vivienda	1					1	2		1		4	2	1	1	4	4	santander	2	0	6	1
La Fachada	75	72	11	cerrada	0																				1			0
La Fachada	76	72	10	vivienda	1				1		1		2		4	1	1	2	7	7	portal de pinares	0	0	1				0
La Fachada	91	72	36	cerrada	0
La Fachada	92	72	35	vivienda	0						1	1		1	3	2		1	4	3	medellin	7	7	7
La Fachada	93	72	34	vivienda	1	1		1	1				1	2	4	1	2	1	8	8	no sale	5	0	0	1	1				1	0
La Fachada	94	72	33	vivienda	1	1		1	1		2	1		1	5	1	4		12	10	calarca	0	7	0	1				1	1	0
La Fachada	95	72	32	vivienda	1	1		1		1	1			2	4		2	2	9	9	tebaida	1	3	0	2	1		0		1	0
La Fachada	96	72	31	vivienda	1				1		1	1			3		3		8	1	buga	7	7	0	1	1		0
La Fachada	97	72	2	vivienda	1						1		1	1	3	1	1	1	9	9	no sale	0	0	0	2			0
La Fachada	98	72	5	cerrada	0																							0
La Fachada	99	72	6	vivienda	0				1		2			2	5	3	2		10	10	montenegro	1	7	7				0
La Fachada	100	72	8	cerrada	0
La Fachada	101	72	9	vivienda	1					1		1		2	4	1	2	1	8	8	no sale	0	7	7	2
